# Supplementary material for: Appropriateness of indirect markers of muscle damage following lower limbs eccentric-biased exercises: A systematic review with meta-analysis
Source: PLoS One. 2022 Jul 14;17(7):e0271233. doi: 10.1371/journal.pone.0271233 (PMC9282447; doi:10.1371/journal.pone.0271233)
Supplement: S1 Data — (XLSM) [file pone.0271233.s001.xlsm]

## Sheet: Data
Study ID				Reporting								External validity	Internal validity		Confounding		Power	SCORES						MVC												CK												Active DOMS
1st author	year	journal	Cluster	1 Objective/Hypothesis Is the hyphotesis/objective clearly described?	2 Main outcomes Are the main outcomes (strength and at least 1 indirect marker) clearly described in the methods section?	3 Subject's characteristics Are the characteristics of the subjects included in the study clearly described?	4 EIMD model Is the exercise-induce muscle damage model clearly described?	5 Confounder factors Is a list of principal confounder factors (ex. controled physical activity, nutrition, drugs, sleep) is clearly provided in methods section?	6 Main findings Are the main findings (strength and at least 1 indirect marker) of the study clearly described?	7 Random variability Does the study provide estimates of the random variability in the data for the main outcomes (SEM, SD, ICC, inter-quartile range)?	8 Probability values Have actual probability values been respoted (e.g. 0,035 rather than <0,05) for the main outcomes except where the probability values is less than 0,001?	9 Population Were the subjects asked to participate in the study representative of the entire population from which they were recruited?	10 Follow-up conditions Have the follow-up conditions been the same for all subjects? (Kinetics, timing, etc.)	11 Statistical analysis Were the statistical tests used to assess the main outcomes (strength and at least 1 indirect marker) appropiate?	12 Period recruitment Were the subjects in different groups recruited over the same period of time?	13 Confounder factors Was there adequate adjustement for confounding factors in the analyses from which the main findings were drawn?	14 Power Was the statistical power analysis clearly described in methods section (sample size calculation)?	Reporting	External validity	Internal validity - Bias	Confouding	Power	TOTAL	Baseline	SD	< 6h	SD	24 h	SD	48 h	SD	72 h	SD	> 96 h	SD	Baseline	SD	< 6h	SD	24 h	SD	48 h	SD	72 h	SD	> 96 h	SD	Baseline	SD
Aldret	2017	Journal of Human Kinetics	LOW	Presented but not clearly described	Described but impossible to reproduce	The last three + another variable(s)	Well described and possible to reproduce	Not provided	Described (texte or figures or tables)	Provided but not possible to identify	Yes	Yes	The same conditions for all	Yes	Unable to determine	No	No	5.5	1	2	0	0	60.7143	380.98	131.34	391.33	179.59	405.14	135.89
Apostolopoulos	2018	Applied Physiology, Nutrition, and Metabolism	LOW	Presented and well described	Well described and possible to reproduce	Weight-height-age only	Well described and possible to reproduce	> 2 confounder factors provided	Described (texte or figures or tables)	Provided and possible to identify	Yes	Yes	Unable to determine	Yes	Unable to determine	No	No	7.5	1	1	0	0	67.8571	185.1	55.2			165.1	49.5	169.6	50.6	172.8	55.4			297.9	187.1			380.9	215.6	362.5	311.6	320.6	208.3
Arazi	2016	SPORTS JOURNAL	LOW	Presented and well described	Well described and possible to reproduce	Weight-height-age only	Well described and possible to reproduce	1-2 confounder factors provided	Described (texte or figures or tables)	Provided and possible to identify	No	Unable to determine	The same conditions for all	Yes	Unable to determine	Yes	Yes	6	0	2	1	1	71.4286	33.2	12			31.8	14	28.7	10.8	26.4	12.8			192.7	142.4			777.6	70.3	511.7	50.4	349.5	37.8			1	0
Arazi	2016	SPORTS JOURNAL	LOW	Presented and well described	Well described and possible to reproduce	Weight-height-age only	Well described and possible to reproduce	1-2 confounder factors provided	Described (texte or figures or tables)	Provided and possible to identify	No	Unable to determine	The same conditions for all	Yes	Unable to determine	Yes	Yes	6	0	2	1	1	71.4286	36.2	5.4			31.6	12.3	28.7	13.7	28.2	12.7			162.2	118.9			533.3	91.8	360.3	57.6	299.1	43.3			1	0
Ascensao	2008	Clinical Biochemistry	LOW	Presented and well described	Well described and possible to reproduce	The last three + another variable(s)	Well described and possible to reproduce	> 2 confounder factors provided	Described (texte or figures or tables)	Provided and possible to identify	No	Yes	The same conditions for all	Yes	Unable to determine	No	No	7	1	2	0	0	71.4286	196.615	44.308	176.308	43.076	176	44.308	181.538	50.46	187.077	48			206.944	216.668	361.111	294.444	811.111	88.888	813.889	294.444	597.222	111.112			0	0
Avela	1999	J Appl Physiol	LOW	Presented and well described	Well described and possible to reproduce	Weight-height-age only	Well described and possible to reproduce	Not provided	Described (texte or figures or tables)	Provided and possible to identify	No	No	The same conditions for all	Yes	Yes	No	No	5.5	0	2	1	0	60.7143	1260.1	224.8	883.7	203.9			1223.5	230			1213.1	198.7	251	115	848	245			1458	551			718	364
Banzet	2013	J Appl Physiol	LOW	Presented and well described	Well described and possible to reproduce	Weight-height-age only	Well described and possible to reproduce	> 2 confounder factors provided	Described (texte or figures or tables)	Provided and possible to identify	No	Unable to determine	The same conditions for all	Yes	Unable to determine	Unable to determine	No	6.5	0	2	0	0	60.7143	144.6	31.2	126	31.2	133.5	327	137.7	28.2	142.9	29.7			224.3	104.1	249.8	90.3	485.6	249.6	400	298.2	279.8	242.7			0.23	0.18
Banzet	2013	J Appl Physiol	LOW	Presented and well described	Well described and possible to reproduce	Weight-height-age only	Well described and possible to reproduce	> 2 confounder factors provided	Described (texte or figures or tables)	Provided and possible to identify	No	Unable to determine	The same conditions for all	Yes	Unable to determine	Unable to determine	No	6.5	0	2	0	0	60.7143	149.9	26.7	141	31.2	149.9	38.1	148.5	22.5	151.8	28.2			198.9	194.1	221.9	194.1	416.2	346.8	298.3	235.8	247.4	173.7			0.32	0.63
Baumann	2014	J Strenght Con Res.	LOW	Presented and well described	Well described and possible to reproduce	The last three + another variable(s)	Well described and possible to reproduce	1-2 confounder factors provided	Described (texte or figures or tables)	Provided and possible to identify	Yes	Unable to determine	The same conditions for all	Yes	Unable to determine	Yes	No	7.5	0	2	1	0	75	324.3	68.654	268.02	85.2373			294.1	83.9106					312.4	167.158					538.1	247.42					0.71	0.928655
Baumert	2017	Physiol Genomics	LOW	Presented and well described	Described but impossible to reproduce	Weight-height-age only	Described but impossible to reproduce	1-2 confounder factors provided	Described (texte or figures or tables)	Provided and possible to identify	Yes	Unable to determine	The same conditions for all	Yes	Unable to determine	Unable to determine	No	6	0	2	0	0	57.1429	2.115	0.689	1.491	0.465			1.859	0.833																	0	0.387
Black	2016	Pain Medicine	LOW	Presented and well described	Described but impossible to reproduce	Weight-height-age only	Well described and possible to reproduce	> 2 confounder factors provided	Described (texte or figures or tables)	Provided and possible to identify	Yes	Yes	The same conditions for all	Yes	Unable to determine	Unable to determine	Yes	7	1	2	0	1	78.5714	333.2	74.1					306.5	75.3																	0.3647	0.4895
Bridgeman	2016	The Journal of Strength and Conditioning Research	LOW	Presented and well described	Described but impossible to reproduce	The last three + another variable(s)	Well described and possible to reproduce	Not provided	Described (texte or figures or tables)	Provided and possible to identify	Yes	Yes	The same conditions for all	Unable to determine	Unable to determine	No	No	6.5	1	1	0	0	60.7143	2176.59	640.23	2084	675.38	2214.26	760.17	2209.7	737.7					276.29	115.26	238.88	88.71	304.75	83.78	246.63	69.67					0.25	0.46
Burt	2011	J Strength Cond Res	LOW	Presented but not clearly described	Described but impossible to reproduce	The last three + another variable(s)	Well described and possible to reproduce	Not provided	Described (texte or figures or tables)	Provided and possible to identify	No	Unable to determine	The same conditions for all	Yes	Unable to determine	Unable to determine	No	5	0	2	0	0	50	198.1	40.8					179.2	39.9
Chatzinikolaoau	2010	J Strenght Con Res.	LOW	Presented and well described	Well described and possible to reproduce	The last three + another variable(s)	Well described and possible to reproduce	1-2 confounder factors provided	Described (texte or figures or tables)	Provided and possible to identify	No	Unable to determine	The same conditions for all	Yes	Unable to determine	Yes	No	6.5	0	2	1	0	67.8571	228.4	138.218	237.8	139.603	229.6	138.564	231.6	142.375	233.9	150.688	221.4	124.708	75.3	67.2036	95.5	83.8313	110.2	94.9164	213.5	109.466	200.4	130.597	121.4	89.0274
Chrismas	2017	Frontiers in Physiology	LOW	Presented and well described	Well described and possible to reproduce	Weight-height-age only	Well described and possible to reproduce	> 2 confounder factors provided	Described (texte or figures or tables)	Provided and possible to identify	Yes	Yes	Unable to determine	Yes	Unable to determine	No	Yes	7.5	1	1	0	1	75	156	42					142	49					116	80					227	131					11	12
Coratella	2015	The Journal of Sports Medicine and Physical Fitness	LOW	Presented but not clearly described	Described but impossible to reproduce	Weight-height-age only	Well described and possible to reproduce	Not provided	Described (texte or figures or tables)	Provided and possible to identify	Yes	Unable to determine	The same conditions for all	Yes	Unable to determine	Unable to determine	No	5.5	0	2	0	0	53.5714	321.18	50.642	272.949	45.897	281.209	74.154	285.881	69.421	283.528	57.646	311.763	72.94	285.709	500.31	392.85	571.488	687.546	642.846	741.058	598.204	625.053	633.98	473.206	536.002
Crystal	2013	European Journal of Applied Physiology	LOW	Presented and well described	Described but impossible to reproduce	The last three + another variable(s)	Well described and possible to reproduce	> 2 confounder factors provided	Described (texte or figures or tables)	Provided and possible to identify	Yes	Yes	The same conditions for all	Yes	Unable to determine	Unable to determine	No	7.5	1	2	0	0	75	274.055	37.872	251.156	44.477	264.78	52.39	274.465	42.704	289.434	44.906															0.1512	0.3214
Dabbs	2018	Sports	LOW	Presented and well described	Described but impossible to reproduce	Weight-height-age only	Described but impossible to reproduce	> 2 confounder factors provided	Described (texte or figures or tables)	Provided and possible to identify	Yes	Yes	Unable to determine	Unable to determine	Unable to determine	No	No	6.5	1	0	0	0	53.5714	127.35	35.85	100.65	33.96	113.27	31.06	111.06	39.41	122.87	36.76
Dantas	2019	RESEARCH QUARTERLY FOR EXERCISE AND SPORT	LOW	Presented and well described	Described but impossible to reproduce	The last three + another variable(s)	Well described and possible to reproduce	> 2 confounder factors provided	Described (texte or figures or tables)	Provided and possible to identify	No	Yes	The same conditions for all	Yes	Yes	Unable to determine	Yes	6.5	1	2	1	1	82.1429	226.12	34.65	202.36	27.35	210.19	38.74							264	226	320	250	645	605
Davies	2018	Frontiers in physiology	LOW	Presented and well described	Well described and possible to reproduce	The last three + another variable(s)	Described but impossible to reproduce	Not provided	Described (texte or figures or tables)	Provided and possible to identify	No	Yes	Unable to determine	Yes	Unable to determine	No	Yes	5.5	1	1	0	1	60.7143	276	67	246	60	256	68	268	74	276	60			80	42			126	62							0	0
Easthope	2010	European Journal of Applied Physiology	LOW	Presented and well described	Well described and possible to reproduce	The last three + another variable(s)	Described but impossible to reproduce	1-2 confounder factors provided	Described (texte or figures or tables)	Provided and possible to identify	No	Yes	Unable to determine	Unable to determine	Unable to determine	No	No	6	1	0	0	0	50	251.8	61.4	205.3	50.1	225.4	54.4	220.2	63.8
Easthope	2014	JOURNAL OF SCIENCE AND MEDICINE IN SPORT	LOW	Presented and well described	Well described and possible to reproduce	The last three + another variable(s)	Described but impossible to reproduce	1-2 confounder factors provided	Described (texte or figures or tables)	Provided and possible to identify	No	Unable to determine	The same conditions for all	Yes	Unable to determine	Yes	No	6	0	2	1	0	64.2857	256	67.9	168.4	39.1	225.8	62.9	242.7	59.4	241.7	57.9			135	26			1470	565	909	303	430	251
Ferguson	2014	European Journal of Applied Physiology	LOW	Presented and well described	Well described and possible to reproduce	The last three + another variable(s)	Well described and possible to reproduce	Not provided	Described (texte or figures or tables)	Provided and possible to identify	Yes	Yes	The same conditions for all	Yes	Unable to determine	Unable to determine	No	7	1	2	0	0	71.4286	264.7	57.3	245.8	67.8	257.5	79.1	269.4	75.2	284.4	60.1			165.421	171.028	335.047	321.028	435.981	402.336	309.813	274.766	211.682	127.57
Giandolini	2015	Scandinavian Journal of Medicine & Science in Sports	LOW	Presented and well described	Described but impossible to reproduce	The last three + another variable(s)	Well described and possible to reproduce	1-2 confounder factors provided	Described (texte or figures or tables)	Provided but not possible to identify	Yes	Yes	The same conditions for all	Yes	Unable to determine	Unable to determine	No	6.5	1	2	0	0	67.8571	204.882	36.528	165.461	31.465			186.076	33.996
Huang	2019	European Journal of Applied Phsyiology	LOW	Presented and well described	Described but impossible to reproduce	Weight-height-age only	Well described and possible to reproduce	Not provided	Described (texte or figures or tables)	Provided and possible to identify	Yes	Yes	The same conditions for all	Yes	Unable to determine	No	Yes	6	1	2	0	1	71.4286	159.9	14.4	159.4	14.8	160.2	13.9	159.8	13.7					168.1	16			268.4	152	335.5	269.9
Joseph	2014	Sports Biomechanics	LOW	Presented and well described	Well described and possible to reproduce	Weight-height-age only	Well described and possible to reproduce	1-2 confounder factors provided	Described (texte or figures or tables)	Provided and possible to identify	Yes	No	The same conditions for all	Yes	Yes	No	No	7	0	2	1	0	71.4286	159.5	42.1	146.3	36.4	156.4	35.1	155.7	35.2			171.4	40.2	159.1	72.9	167.9	68.5	220.9	229.8	218.7	232			291.7	388.95	0.5	0.7
Keane	2015	Journal of Strength and Conditioning Research	LOW	Presented and well described	Described but impossible to reproduce	Weight-height-age only	Well described and possible to reproduce	> 2 confounder factors provided	Described (texte or figures or tables)	Provided and possible to identify	No	Yes	Unable to determine	Unable to determine	Unable to determine	No	No	6	1	0	0	0	50	470	73	426	91	440	78	450	95	449	91			110	82			301	92	208	65	171	93			0.35	0.4
Lin	2015	Applied Physiology, Nutrition, and Metabolism	LOW	Presented and well described	Described but impossible to reproduce	Weight-height-age only	Well described and possible to reproduce	> 2 confounder factors provided	Described (texte or figures or tables)	Provided and possible to identify	No	Yes	Not the same conditions for all	Yes	Unable to determine	Unable to determine	No	6	1	1	0	0	57.1429	169.2	9.3	165.9	9.5	169.3	9.2	168.6	9.6					135.8	9.4			165.4	11	169.8	13					0	0
Lin	2015	Applied Physiology, Nutrition, and Metabolism	LOW	Presented and well described	Described but impossible to reproduce	Weight-height-age only	Well described and possible to reproduce	> 2 confounder factors provided	Described (texte or figures or tables)	Provided and possible to identify	No	Yes	Not the same conditions for all	Yes	Unable to determine	Unable to determine	No	6	1	1	0	0	57.1429	74.1	7.3	71.2	7.5	73.1	7.8	75.3	7.8					141.8	12.8			158.7	13	153.5	12.8					0	0
Lombard	2012	SAJR SPER	LOW	Presented and well described	Described but impossible to reproduce	The last three + another variable(s)	Described but impossible to reproduce	1-2 confounder factors provided	Described (texte or figures or tables)	Provided and possible to identify	Yes	Unable to determine	The same conditions for all	Yes	Yes	Unable to determine	No	6.5	0	2	1	0	67.8571	180	27.512	198	60.0833	206	37.9473							273.5	153.054	569.3	376.627	480	282.391
Machado	2016	Scand J Med Sci Sports	LOW	Presented and well described	Well described and possible to reproduce	The last three + another variable(s)	Well described and possible to reproduce	> 2 confounder factors provided	Described (texte or figures or tables)	Provided and possible to identify	No	Yes	The same conditions for all	Yes	Unable to determine	No	Yes	7	1	2	0	1	78.5714	285.2	46.9	234.6	68.9	249.3	69.8	247.3	95.1	252.5	95.5	264.3	84.1	145.4	28.2			549.5	448.4	807.6	516.7	843.9	540.2	822.4	549	1.3	1.8
Maeo	2015	Appl. Physiol. Nutr. Metab.	LOW	Presented and well described	Well described and possible to reproduce	Weight-height-age only	Well described and possible to reproduce	Not provided	Described (texte or figures or tables)	Provided and possible to identify	No	Unable to determine	The same conditions for all	Yes	Unable to determine	Unable to determine	No	5.5	0	2	0	0	53.5714	199.206	19.845	170.635	23.416	187.699	21.035	190.477	17.478	196.826	20.635			130.317	23.599	139.367	32.579	215.392	106.803	157.466	68.802	121.28	50.808			0	0
Maeo	2017	Plos ONE	LOW	Presented and well described	Well described and possible to reproduce	The last three + another variable(s)	Well described and possible to reproduce	> 2 confounder factors provided	Described (texte or figures or tables)	Provided and possible to identify	No	Yes	The same conditions for all	Yes	Unable to determine	No	Yes	7	1	2	0	1	78.5714	194.226	23.903			183.141	25.982	184.527	25.635	183.834	18.36			114.159	53.097			300	122.124	281.416	146.018	207.08	109.141
Maeo	2017	Scand J Med Sci Sports	LOW	Presented and well described	Well described and possible to reproduce	The last three + another variable(s)	Well described and possible to reproduce	> 2 confounder factors provided	Described (texte or figures or tables)	Provided and possible to identify	No	Yes	The same conditions for all	Yes	Unable to determine	No	No	7	1	2	0	0	71.4286	215.23	51.6			200	54.34	205.97	50	208.78	54.89
Maeo	2017	Scand J Med Sci Sports	LOW	Presented and well described	Well described and possible to reproduce	The last three + another variable(s)	Well described and possible to reproduce	> 2 confounder factors provided	Described (texte or figures or tables)	Provided and possible to identify	No	Yes	The same conditions for all	Yes	Unable to determine	No	No	7	1	2	0	0	71.4286	223.92	46.07			195	54.1	206.78	61.6	218.03	58.93
Marcora	2007	Scandinavian Journal of Medicine & Science in Sports	LOW	Presented and well described	Well described and possible to reproduce	The last three + another variable(s)	Well described and possible to reproduce	> 2 confounder factors provided	Described (texte or figures or tables)	Provided and possible to identify	Yes	Yes	The same conditions for all	Yes	Unable to determine	Unable to determine	No	8	1	2	0	0	78.5714	681	139					601	136					159	107					332	269
McHugh	2001	Journal of Sports Sciences	LOW	Presented and well described	Described but impossible to reproduce	Not described	Described but impossible to reproduce	Not provided	Described (texte or figures or tables)	Provided and possible to identify	No	Unable to determine	Unable to determine	Unable to determine	Unable to determine	No	No	4	0	0	0	0	28.5714	104	31	107	29	93	29	93	25	95	30
Paschalis	2007	IN VIVO	LOW	Presented and well described	Well described and possible to reproduce	Weight-height-age only	Well described and possible to reproduce	> 2 confounder factors provided	Described (texte or figures or tables)	Provided but not possible to identify	Yes	Yes	The same conditions for all	Yes	Yes	Yes	No	7	1	2	2	0	85.7143	166.3	20.239	147.7	27.5118	157.6	22.1359	159.6	27.5118	173.8	29.4092			68.3	89.8087			91.1	196.061	347.2	252.034	876.4	773.809
Penailillo	2013	Medecine & Science in Sports & Exercise	LOW	Presented and well described	Well described and possible to reproduce	The last three + another variable(s)	Well described and possible to reproduce	1-2 confounder factors provided	Described (texte or figures or tables)	Provided and possible to identify	Yes	Yes	Unable to determine	Unable to determine	Unable to determine	No	Yes	7.5	1	0	0	1	67.8571	268.001	50.596	205.335	71.7078	239.335	73.7854	237.335	59.0302
Pincheira	2018	Scandinavian Journal of Medecine and Science in sports	LOW	Presented and well described	Well described and possible to reproduce	Weight-height-age only	Described but impossible to reproduce	1-2 confounder factors provided	Described (texte or figures or tables)	Provided and possible to identify	No	Yes	Unable to determine	Unable to determine	Unable to determine	No	Yes	5.5	1	0	0	1	53.5714	126	40	107	26			122	34																	0	0
Pournot	2010	EUROPEAN JOURNAL OF APPLIED PHYSIOLOGY	LOW	Presented and well described	Well described and possible to reproduce	The last three + another variable(s)	Well described and possible to reproduce	1-2 confounder factors provided	Described (texte or figures or tables)	Provided and possible to identify	No	Unable to determine	The same conditions for all	Yes	Unable to determine	Yes	No	6.5	0	2	1	0	67.8571	330.8	61	292.6	59.5	302.9	55.8							490.9	272.7	709	499.9	845.4	642.4							2.6	0.6
Romero-Moraleda	2017	PeerJ	LOW	Presented and well described	Described but impossible to reproduce	The last three + another variable(s)	Described but impossible to reproduce	> 2 confounder factors provided	Described (texte or figures or tables)	Provided and possible to identify	No	Yes	The same conditions for all	Yes	Unable to determine	Unable to determine	Yes	6	1	2	0	1	71.4286	138.35	31.3					129.35	27.8
Stultskolehmainen	2014	Journal of Strength and Conditioning Research	LOW	Presented and well described	Well described and possible to reproduce	The last three + another variable(s)	Well described and possible to reproduce	> 2 confounder factors provided	Described (texte or figures or tables)	Provided and possible to identify	Yes	No	The same conditions for all	Yes	Unable to determine	Unable to determine	No	8	0	2	0	0	71.4286	2872.4	1036.6	1596.5	607	2625.6	1038.8	2715.5	947.8	2704.2	957.1	2854.9	1058.5
Tékus	2017	Journal of Human Kinetics	LOW	Presented and well described	Well described and possible to reproduce	The last three + another variable(s)	Well described and possible to reproduce	1-2 confounder factors provided	Described (texte or figures or tables)	Provided and possible to identify	No	Unable to determine	The same conditions for all	Yes	Unable to determine	Unable to determine	No	6.5	0	2	0	0	60.7143	302.43	49.02			274.85	78.3233							262.203	216.884	281.766	217.307	712.185	501.723
Thompson	1997	CONTRACEPTION JOURNAL	LOW	Presented and well described	Well described and possible to reproduce	The last three + another variable(s)	Well described and possible to reproduce	1-2 confounder factors provided	Described (texte or figures or tables)	Provided and possible to identify	No	Unable to determine	The same conditions for all	Yes	Unable to determine	Unable to determine	No	6.5	0	2	0	0	60.7143	145.6	42.866					129.3	23.2702	143.1	27.1893	142.1	42.3762	51	16.9015					134.1	129.088	160.9	59.7675	113.3	52.909	0.9	0
Tofari	2017	Journal of Strength and Conditioning Research	LOW	Presented and well described	Described but impossible to reproduce	Weight-height-age only	Well described and possible to reproduce	> 2 confounder factors provided	Described (texte or figures or tables)	Provided and possible to identify	No	Unable to determine	The same conditions for all	Yes	Unable to determine	Unable to determine	No	6	0	2	0	0	57.1429	292.394	53.828	265.475	49.848	272.196	55.173	289.689	49.939	292.375	39.013	300.446	49.793	231.358	154.15	414.755	207.694	468.07	242.975	343.619	165.885	225.208	106.805	184.04	89.653
Twist	2011	European Journal of Sport Science	LOW	Presented and well described	Well described and possible to reproduce	The last three + another variable(s)	Described but impossible to reproduce	Not provided	Described (texte or figures or tables)	Provided and possible to identify	Yes	Yes	Unable to determine	Unable to determine	Yes	No	No	6.5	1	0	1	0	60.7143	227.2	35.2	202.6	23.8	208.7	31.3	212.8	33.2					63.4	27.2	113.3	129	357.3	171.5	193.9	140.3					0.8	0.6
Vaczi	2018	Journal of Electromyography and Kinesiology	LOW	Presented and well described	Well described and possible to reproduce	The last three + another variable(s)	Well described and possible to reproduce	1-2 confounder factors provided	Described (texte or figures or tables)	Provided and possible to identify	No	Unable to determine	The same conditions for all	Yes	Unable to determine	Unable to determine	No	6.5	0	2	0	0	60.7143	1387.83	266.158	1265.38	276.855	1420.04	271.533																			0.26	0.82
Vilach	2011	Exp Brain Res	LOW	Presented and well described	Well described and possible to reproduce	Weight-height-age only	Well described and possible to reproduce	1-2 confounder factors provided	Described (texte or figures or tables)	Provided and possible to identify	No	Unable to determine	The same conditions for all	Yes	Unable to determine	Unable to determine	No	6	0	2	0	0	57.1429	666.1	207.8	584.3	178.2	582.3	202																			0	0
Xu	2018	European Journal of Sport Science	LOW	Presented and well described	Well described and possible to reproduce	The last three + another variable(s)	Well described and possible to reproduce	Not provided	Described (texte or figures or tables)	Provided but not possible to identify	Yes	Yes	The same conditions for all	Yes	Unable to determine	No	No	6.5	1	2	0	0	67.8571	149.7	32.8	124	37.1			134.8	35.6																	0	0
Aminianfar	2011	JOURNAL OF ATHLETIC TRAINING	MOD	Presented and well described	Well described and possible to reproduce	The last three + another variable(s)	Well described and possible to reproduce	1-2 confounder factors provided	Described (texte or figures or tables)	Provided and possible to identify	No	Unable to determine	The same conditions for all	Yes	Unable to determine	Yes	No	6.5	0	2	1	0	67.8571	13.1	5.772	6.9	2.88617	6	2.06155	5.6	2.06155			6.9	2.88617	74.8	33.8095			185.4	120.395	169	94.8314			99.3	48.2403
Arroyo	2017	Experimental Gerontology	MOD	Presented and well described	Well described and possible to reproduce	The last three + another variable(s)	Well described and possible to reproduce	> 2 confounder factors provided	Described (texte or figures or tables)	Provided and possible to identify	Yes	Yes	The same conditions for all	Yes	Unable to determine	Unable to determine	Yes	8	1	2	0	1	85.7143	150	21.145	116.96	18.502	128.414	25.551	131.057	30.837					162.1	128.7			380.1	270.2	476.8	439.8
Arroyo	2017	Experimental Gerontology	MOD	Presented and well described	Well described and possible to reproduce	The last three + another variable(s)	Well described and possible to reproduce	> 2 confounder factors provided	Described (texte or figures or tables)	Provided and possible to identify	Yes	Yes	The same conditions for all	Yes	Unable to determine	Unable to determine	Yes	8	1	2	0	1	85.7143	187.445	44.053	116.96	31.718	158.37	32.599	150	21.145					178.1	127.2			348.1	220.8	366.6	208.2
Barker	2012	Extreme Physiology & Medicine	MOD	Presented and well described	Well described and possible to reproduce	The last three + another variable(s)	Well described and possible to reproduce	> 2 confounder factors provided	Described (texte or figures or tables)	Provided and possible to identify	No	Unable to determine	The same conditions for all	Yes	Unable to determine	Unable to determine	Yes	7	0	2	0	1	71.4286	10.756	1.548	7.843	1.437	9.429	0.996	8.618	2.322	9.355	1.992	10.618	1.494													0.6475	0.6345
Baumert	2017	Physiol Genomics	MOD	Presented and well described	Described but impossible to reproduce	Weight-height-age only	Described but impossible to reproduce	1-2 confounder factors provided	Described (texte or figures or tables)	Provided and possible to identify	Yes	Unable to determine	The same conditions for all	Yes	Unable to determine	Unable to determine	No	6	0	2	0	0	57.1429	3.253	0.898	2.244	0.593			2.676	0.866																	0.335	0.361
Behrens	2012	International Journal of Sports Medecine	MOD	Presented but not clearly described	Well described and possible to reproduce	Weight-height-age only	Well described and possible to reproduce	1-2 confounder factors provided	Described (texte or figures or tables)	Provided and possible to identify	Yes	Yes	Unable to determine	Unable to determine	Unable to determine	No	No	6.5	1	0	0	0	53.5714	219.5	20.3	130.2	35.2441	164.1	63.9042	159.6	69.7137	176.1	73.5867	189	76.2978
Black	2015	Respiratory Physiology & Neurobiology	MOD	Presented and well described	Described but impossible to reproduce	Weight-height-age only	Well described and possible to reproduce	> 2 confounder factors provided	Described (texte or figures or tables)	Provided and possible to identify	Yes	Yes	Unable to determine	Yes	Unable to determine	Yes	Yes	7	1	1	1	1	78.5714	266.8	91.9	200.7	73.8			196.6	78.5			232	84.8													0.0143	0.013
Brown	2016	Journal of Strength and Conditioning Research	MOD	Presented but not clearly described	Described but impossible to reproduce	The last three + another variable(s)	Described but impossible to reproduce	> 2 confounder factors provided	Described (texte or figures or tables)	Provided and possible to identify	Yes	Unable to determine	Unable to determine	Yes	Unable to determine	Yes	No	6.5	0	1	1	0	60.7143	371	59.699	338	63.0159	331	59.6992	337	63.0159	345	72.9657			113.523	66.4419	127.546	70.873	327.212	168.322	229.716	146.174	212.354	117.382			0.99835	1.22516
Brown	2016	Journal of Strength and Conditioning Research	MOD	Presented but not clearly described	Described but impossible to reproduce	The last three + another variable(s)	Described but impossible to reproduce	> 2 confounder factors provided	Described (texte or figures or tables)	Provided and possible to identify	Yes	Unable to determine	Unable to determine	Yes	Unable to determine	Yes	No	6.5	0	1	1	0	60.7143	384	66.408	336	63.2456	339	60.0833	352	69.5701	361	69.5701			83.472	42.2354	101.503	42.2354	230.384	147.821	168.948	97.1388	139.566	84.4676			0.44475	0.726059
Burt	2012	Eur J Appl Physiol	MOD	Presented and well described	Described but impossible to reproduce	The last three + another variable(s)	Well described and possible to reproduce	> 2 confounder factors provided	Described (texte or figures or tables)	Provided and possible to identify	Yes	Yes	The same conditions for all	Yes	Unable to determine	No	Yes	7.5	1	2	0	1	82.1429	212.8	38.5			185.4	47.2	183	51.8					78.1	30.4			238.9	181.6	143.1	83.9					0.4	0.5
Burt	2012	Journal of Exercise Science & Fitness	MOD	Presented but not clearly described	Described but impossible to reproduce	Weight-height-age only	Described but impossible to reproduce	> 2 confounder factors provided	Described (texte or figures or tables)	Provided and possible to identify	Yes	Yes	Unable to determine	Yes	Unable to determine	No	No	6	1	1	0	0	57.1429	218.2	43.3			184.1	52.2	178.2	55					76.3	41.8			157.4	107.5	107	81.6					0.2	0.5
Burt	2013	EUROPEAN JOURNAL OF SPORT SCIENCE	MOD	Presented and well described	Well described and possible to reproduce	The last three + another variable(s)	Well described and possible to reproduce	1-2 confounder factors provided	Described (texte or figures or tables)	Provided and possible to identify	Yes	Unable to determine	The same conditions for all	Yes	Yes	Unable to determine	No	7.5	0	2	1	0	75	213	46.3			170.5	45.3	166.8	54.1					37.3	47.1			125.7	69	78.9	36.4					0.2	0.5
Burt	2015	European Journal of Applied Physiology	MOD	Presented and well described	Described but impossible to reproduce	The last three + another variable(s)	Well described and possible to reproduce	> 2 confounder factors provided	Described (texte or figures or tables)	Provided and possible to identify	Yes	Yes	The same conditions for all	Yes	Unable to determine	Unable to determine	No	7.5	1	2	0	0	75	213.023	66.667			176.124	49.612	179.845	53.643					50.007	36.496			327.555	145.985	182.482	76.642					0	0
Burt	2015	European Journal of Applied Physiology	MOD	Presented and well described	Described but impossible to reproduce	The last three + another variable(s)	Well described and possible to reproduce	> 2 confounder factors provided	Described (texte or figures or tables)	Provided and possible to identify	Yes	Yes	The same conditions for all	Yes	Unable to determine	Unable to determine	No	7.5	1	2	0	0	75	218.605	34.729			194.109	38.14	195.659	38.45					50.007	21.898			166.058	75.73	114.964	49.27					0	0
Camacho	2020	International Journal of Sports Medicine	MOD	Presented and well described	Described but impossible to reproduce	Weight-height-age only	Well described and possible to reproduce	> 2 confounder factors provided	Described (texte or figures or tables)	Provided and possible to identify	Yes	Yes	The same conditions for all	Yes	Unable to determine	Unable to determine	No	7	1	2	0	0	71.4286	188.3	45.7					145.8	43.7			165.2	64.6													15.5	14.2
Chen	2009	Journal of Sports Sciences	MOD	Presented and well described	Well described and possible to reproduce	The last three + another variable(s)	Well described and possible to reproduce	> 2 confounder factors provided	Described (texte or figures or tables)	Provided and possible to identify	No	Unable to determine	The same conditions for all	Yes	Unable to determine	Unable to determine	No	7	0	2	0	0	64.2857	209.5	20.5	151.8	41	154.6	44.9	162.5	53.3	163.2	49.7	168.9	47.3	115.9	10.8	230.8	136.9	762.8	550.6	818.4	598.4	666.5	475.8	621.3	555.9
Davies	2011	J Appl Physiol	MOD	Presented and well described	Described but impossible to reproduce	Weight-height-age only	Described but impossible to reproduce	1-2 confounder factors provided	Described (texte or figures or tables)	Provided and possible to identify	No	Unable to determine	The same conditions for all	Yes	Unable to determine	Unable to determine	No	5	0	2	0	0	50	177	51			139	24	142	22	151	25			32	15			89	41							0	0
Davies	2018	Frontiers in physiology	MOD	Presented and well described	Well described and possible to reproduce	The last three + another variable(s)	Described but impossible to reproduce	Not provided	Described (texte or figures or tables)	Provided and possible to identify	No	Yes	Unable to determine	Yes	Unable to determine	No	Yes	5.5	1	1	0	1	60.7143	310	47			265	66	275	77					178	61			798	692	409	264					0.5	0.3
Deschenes	2000	Journal of the Neurological Sciences	MOD	Presented but not clearly described	Described but impossible to reproduce	Weight-height-age only	Well described and possible to reproduce	> 2 confounder factors provided	Described (texte or figures or tables)	Provided and possible to identify	No	Unable to determine	The same conditions for all	Yes	Unable to determine	Unable to determine	No	5.5	0	2	0	0	53.5714	219	60.9			179.7	63.6	190.3	63.6	188.1	69.9	194.9	68.4	165.175	62.947	210.732	62.947	348.287	62.947	403.244	302.355	1594.23	1705.07	2180.64	2199.63	0	0
Dobbin	2016	Journal of Strenght and Conditionning Research	MOD	Presented and well described	Well described and possible to reproduce	The last three + another variable(s)	Well described and possible to reproduce	1-2 confounder factors provided	Described (texte or figures or tables)	Provided and possible to identify	No	Yes	Unable to determine	Yes	Unable to determine	No	No	6.5	1	1	0	0	60.7143	238.7	32.4	217.1	30.7	218.9	27.6	227.7	29	232.9	33.1															0.3	0.6
Doguet	2019	Experimental Physiology	MOD	Presented and well described	Described but impossible to reproduce	The last three + another variable(s)	Well described and possible to reproduce	1-2 confounder factors provided	Described (texte or figures or tables)	Provided and possible to identify	No	Unable to determine	The same conditions for all	Yes	Unable to determine	Unable to determine	Yes	6	0	2	0	1	64.2857	213.1	43	158.7	31.1	175.8	38.8	193.1	43																	2.8	4.3
Easthope	2010	European Journal of Applied Physiology	MOD	Presented and well described	Well described and possible to reproduce	The last three + another variable(s)	Described but impossible to reproduce	1-2 confounder factors provided	Described (texte or figures or tables)	Provided and possible to identify	No	Yes	Unable to determine	Unable to determine	Unable to determine	No	No	6	1	0	0	0	50	211	41.6	123.8	29.2	178.3	41.1	206	26.5	186.7	32.2			138	107			1559	593	920	298	531	271			0	0
Fonda	2015	Int J Sports Physiol Perform	MOD	Presented and well described	Well described and possible to reproduce	Weight-height-age only	Well described and possible to reproduce	1-2 confounder factors provided	Described (texte or figures or tables)	Provided and possible to identify	Yes	No	The same conditions for all	Yes	Yes	Yes	Yes	7	0	2	2	1	85.7143	99.8	22.5	110.8	13.1	86.7	18.2	85.8	19.5	91.8	15.6			148	64	184	80	566	386	1665	2671	3317	5793			0.36	0.15
Fouré	2014	PLOS One	MOD	Presented and well described	Described but impossible to reproduce	The last three + another variable(s)	Well described and possible to reproduce	> 2 confounder factors provided	Described (texte or figures or tables)	Provided and possible to identify	Yes	Yes	The same conditions for all	Yes	Unable to determine	No	No	7.5	1	2	0	0	75	327.481	65.649	234.351	52.672	246.183	60.687	250	65.649	254.58	72.519	266.031	70.229	171	136	163	113	413	277	1848	2191	7227	7499	12460	17206	0.5	0.4
Gleeson	2013	Journal of Exercise Science & Fitness	MOD	Presented but not clearly described	Described but impossible to reproduce	Weight-height-age only	Well described and possible to reproduce	1-2 confounder factors provided	Described (texte or figures or tables)	Provided and possible to identify	No	Yes	The same conditions for all	Yes	Yes	No	No	5	1	2	1	0	64.2857	301.584	176.615	206.561	161.26	204.525	184.295	188.914	197.735	224.887	176.615	237.783	193.894	186.38	100.358	315.412	114.695	1161.29	860.215	3025.09	2265.23	4344.09	1476.71	3784.95	2064.52	0	0
Gordon	2017	Journal of Strength and Conditioning Research	MOD	Presented and well described	Described but impossible to reproduce	The last three + another variable(s)	Described but impossible to reproduce	> 2 confounder factors provided	Described (texte or figures or tables)	Provided and possible to identify	Yes	Yes	The same conditions for all	Unable to determine	Unable to determine	No	No	7	1	1	0	0	64.2857	247.8	57.3	190.2	48.3	217.5	42.8	213.6	51.8					159	121			380	253	477	416
Gordon	2017	Journal of Strength and Conditioning Research	MOD	Presented and well described	Described but impossible to reproduce	The last three + another variable(s)	Described but impossible to reproduce	> 2 confounder factors provided	Described (texte or figures or tables)	Provided and possible to identify	Yes	Yes	The same conditions for all	Unable to determine	Unable to determine	No	No	7	1	1	0	0	64.2857	296.2	44.4	193.3	41.2	259.9	48.1	260	49.2					174	121			343	207	368	196
Guilhem	2016	Acta Physiologica	MOD	Presented and well described	Described but impossible to reproduce	Weight-height-age only	Well described and possible to reproduce	1-2 confounder factors provided	Described (texte or figures or tables)	Provided and possible to identify	Yes	Yes	Unable to determine	Unable to determine	Unable to determine	No	No	6.5	1	0	0	0	53.5714	145.4	35	80.7	29.7			123.4	35.9
Hasson	1993	Medicine and Science in Sports and Exercise	MOD	Presented and well described	Well described and possible to reproduce	Weight-height-age only	Well described and possible to reproduce	> 2 confounder factors provided	Described (texte or figures or tables)	Provided and possible to identify	No	Unable to determine	The same conditions for all	Yes	Unable to determine	Unable to determine	No	6.5	0	2	0	0	60.7143	800.011	144.9			721.852	121.839	701.151	108.655
Highton	2009	Journal of Exercise Science & Fitness	MOD	Presented and well described	Described but impossible to reproduce	Weight-height-age only	Well described and possible to reproduce	1-2 confounder factors provided	Described (texte or figures or tables)	Provided and possible to identify	No	Yes	The same conditions for all	Yes	Unable to determine	Unable to determine	No	5.5	1	2	0	0	60.7143	206.7	54.3			168.1	44.6	162.1	39.7			210.4	51.7
Hody	2013	Clinical Physiology and Functional imaging	MOD	Presented and well described	Well described and possible to reproduce	Weight-height-age only	Well described and possible to reproduce	> 2 confounder factors provided	Described (texte or figures or tables)	Provided and possible to identify	No	Yes	Unable to determine	Unable to determine	Unable to determine	No	No	6.5	1	0	0	0	53.5714	281.4	54.5			225.1	38.7							162.1	124.8			1750.3	2539.9							0	0
Larsen	2015	Journal of Applied Physiology	MOD	Presented and well described	Well described and possible to reproduce	The last three + another variable(s)	Described but impossible to reproduce	> 2 confounder factors provided	Described (texte or figures or tables)	Provided and possible to identify	No	Yes	The same conditions for all	Yes	Unable to determine	Unable to determine	No	6.5	1	2	0	0	67.8571	263.7	100.4			203.4	83.7	211.7	79.4
MacIntyre	1996	J Appl physiol	MOD	Presented and well described	Well described and possible to reproduce	Not described	Well described and possible to reproduce	Not provided	Described (texte or figures or tables)	Provided and possible to identify	No	Unable to determine	The same conditions for all	Yes	Unable to determine	Unable to determine	No	5	0	2	0	0	50	106.96	29.26	86	32	73.9	29.11	93.7	39.78	94.2	35.27
Maeo	2015	Appl. Physiol. Nutr. Metab.	MOD	Presented and well described	Well described and possible to reproduce	Weight-height-age only	Well described and possible to reproduce	Not provided	Described (texte or figures or tables)	Provided and possible to identify	No	Unable to determine	The same conditions for all	Yes	Unable to determine	Unable to determine	No	5.5	0	2	0	0	53.5714	192.461	21.432	170.635	23.416	178.968	21.432	195.368	20.635	196.826	20.635			90.498	34.437	86.878	16.687	202.715	141.176	157.466	68.802	128.52	59.729			0	0
Maeo	2017	Scand J Med Sci Sports	MOD	Presented and well described	Well described and possible to reproduce	The last three + another variable(s)	Well described and possible to reproduce	> 2 confounder factors provided	Described (texte or figures or tables)	Provided and possible to identify	No	Yes	The same conditions for all	Yes	Unable to determine	No	No	7	1	2	0	0	71.4286	235.41	38.43			199.11	23.48	207.65	35.76	218.33	29.37
Millet	2011	PlosOne	MOD	Presented and well described	Described but impossible to reproduce	The last three + another variable(s)	Well described and possible to reproduce	Not provided	Described (texte or figures or tables)	Provided and possible to identify	No	Yes	The same conditions for all	Yes	Yes	No	No	5.5	1	2	1	0	67.8571	224.227	39.948	152.062	43.814			201.031	34.794			208.763	34.794	124	68	15775	17166			3276	3848			313	263
Minahan	2015	Eur J Appl Physiol	MOD	Presented and well described	Well described and possible to reproduce	Weight-height-age only	Well described and possible to reproduce	> 2 confounder factors provided	Described (texte or figures or tables)	Provided and possible to identify	No	Yes	The same conditions for all	Yes	Unable to determine	No	No	6.5	1	2	0	0	67.8571	104.2	20.8			92.087	18.025	86.99	13.532					83.916	37.296	121.212	41.958	270.396	111.888	191.142	69.93
Nelson	2004	International Journal of Sport Nutrition and Exercise Metabolism	MOD	Presented and well described	Well described and possible to reproduce	Not described	Well described and possible to reproduce	> 2 confounder factors provided	Described (texte or figures or tables)	Provided but not possible to identify	No	Yes	The same conditions for all	Yes	Unable to determine	Unable to determine	No	5.5	1	2	0	0	60.7143	285	45			254.201	12.9	254.201	14.8	269.014	12.9	280.153	17.6
Neverdeen	2014	Eur J Appl Physiol	MOD	Presented and well described	Well described and possible to reproduce	The last three + another variable(s)	Well described and possible to reproduce	1-2 confounder factors provided	Described (texte or figures or tables)	Provided and possible to identify	No	Unable to determine	The same conditions for all	Yes	Unable to determine	Unable to determine	No	6.5	0	2	0	0	60.7143	322	114			240	91	232	92																	0.2	0.2
Neverdeen	2014	Eur J Appl Physiol	MOD	Presented and well described	Well described and possible to reproduce	The last three + another variable(s)	Well described and possible to reproduce	1-2 confounder factors provided	Described (texte or figures or tables)	Provided and possible to identify	No	Unable to determine	The same conditions for all	Yes	Unable to determine	Unable to determine	No	6.5	0	2	0	0	60.7143	375	59			304	56	315	73																	0.2	0.1
Nikolaidis	2007	Medecine & Science in Sports & Exercise	MOD	Presented and well described	Described but impossible to reproduce	The last three + another variable(s)	Described but impossible to reproduce	> 2 confounder factors provided	Described (texte or figures or tables)	Provided and possible to identify	Yes	Yes	Unable to determine	Unable to determine	No	No	No	7	1	0	0	0	57.1429	38.6	17.321	21.9	8.31384	24.1	8.31384	25.7	10.0459	29	9.35307	28.1	7.62102	73	256.344	90	173.205	157	182.707	309	277.128	1284	1139.69	1732	1815.19	1	0
Nottle	2005	J Sci Med Sport	MOD	Presented and well described	Well described and possible to reproduce	Weight-height-age only	Well described and possible to reproduce	> 2 confounder factors provided	Described (texte or figures or tables)	Provided but not possible to identify	No	Yes	The same conditions for all	Yes	Yes	Yes	No	6	1	2	2	0	78.5714	93.4	24.597	68.7	22.8079	67.5	26.3856	69.8	28.1745	73.4	35.3299	78.5	29.9633	138	107.331	172	120.748			237	138.636	392	469.574	508	487.463	1	0
Oakley	2013	Journal of Strength and Conditioning Research	MOD	Presented and well described	Well described and possible to reproduce	Weight-height-age only	Described but impossible to reproduce	> 2 confounder factors provided	Described (texte or figures or tables)	Provided and possible to identify	Yes	Yes	Unable to determine	Unable to determine	Unable to determine	No	Yes	7	1	0	0	1	64.2857	102.8	41.7			74	35.3	72.5	41	69.7	43.9			86.4	36.1			363.2	589	2308.2	4535.4	4150.4	4611.8			0	0
Okamoto	2018	Applied Physiology, Nutrition, and Metabolism	MOD	Presented and well described	Well described and possible to reproduce	The last three + another variable(s)	Well described and possible to reproduce	> 2 confounder factors provided	Described (texte or figures or tables)	Provided and possible to identify	Yes	Unable to determine	The same conditions for all	Yes	Unable to determine	Unable to determine	Yes	8	0	2	0	1	78.5714	194.659	37.159			170.795	35.797	184.44	41.251																	0	0
Paschalis	2007	Muscle & Nerve	MOD	Presented and well described	Well described and possible to reproduce	Weight-height-age only	Well described and possible to reproduce	> 2 confounder factors provided	Described (texte or figures or tables)	Provided and possible to identify	No	Yes	Unable to determine	Yes	Unable to determine	No	No	6.5	1	1	0	0	60.7143	152	28.406			122.1	23.5559	135.6	27.3664	137.2	31.5233	159.1	15.242	85	107.387			164	152.42	297	301.377	1106	1111.98
Pointon	2011	European Journal of Applied Physiology	MOD	Presented and well described	Well described and possible to reproduce	The last three + another variable(s)	Well described and possible to reproduce	> 2 confounder factors provided	Described (texte or figures or tables)	Provided and possible to identify	No	Yes	Unable to determine	Unable to determine	Unable to determine	No	No	7	1	0	0	0	57.1429	80.6	15.8	53.9	16.6	72.1	17	68.3	17.1
Szczyglowski	2017	European Journal of Applied Phsyiology	MOD	Presented and well described	Well described and possible to reproduce	Weight-height-age only	Described but impossible to reproduce	> 2 confounder factors provided	Described (texte or figures or tables)	Provided and possible to identify	Yes	Yes	The same conditions for all	Yes	Unable to determine	Unable to determine	Yes	7	1	2	0	1	78.5714	163.647	46.165					127.352	39.161																	0.2464	0.1739
Tékus	2017	Journal of Human Kinetics	MOD	Presented and well described	Well described and possible to reproduce	The last three + another variable(s)	Well described and possible to reproduce	1-2 confounder factors provided	Described (texte or figures or tables)	Provided and possible to identify	No	Unable to determine	The same conditions for all	Yes	Unable to determine	Unable to determine	No	6.5	0	2	0	0	60.7143	252.83	27.851			218	47.4956							113.478	38.3394	125.217	77.2765	606.572	671.016							0	0
Twist	2008	JOURNAL OF SPORTS SCIENCES	MOD	Presented and well described	Well described and possible to reproduce	Weight-height-age only	Well described and possible to reproduce	> 2 confounder factors provided	Described (texte or figures or tables)	Provided and possible to identify	No	Unable to determine	The same conditions for all	Yes	Unable to determine	Unable to determine	No	6.5	0	2	0	0	60.7143	118.1	23.7	96.8	31.8	96.1	29.7	102.2	29.7	110.7	34.5															0.6	0.9
Willoughby	2003	Int J Sports Med	MOD	Presented but not clearly described	Described but impossible to reproduce	Weight-height-age only	Well described and possible to reproduce	> 2 confounder factors provided	Described (texte or figures or tables)	Provided and possible to identify	Yes	Unable to determine	The same conditions for all	Yes	Unable to determine	Unable to determine	Yes	6.5	0	2	0	1	67.8571	47.093	10.116			35.059	10.118	39.941	9.948	43.953	9.942															1.034	1.77
Yanagisawa	2010	Magnetic Resonance Medicine Science	MOD	Presented and well described	Described but impossible to reproduce	Weight-height-age only	Well described and possible to reproduce	1-2 confounder factors provided	Described (texte or figures or tables)	Provided and possible to identify	No	Yes	Unable to determine	Yes	Unable to determine	No	No	5.5	1	1	0	0	53.5714	227.7	20.7			217.3	22.2	201	28.5	208.1	37	233.3	37.4													0.13	0
Yanagisawa	2011	Journal of magnetic resonance imaging	MOD	Presented and well described	Described but impossible to reproduce	Weight-height-age only	Well described and possible to reproduce	1-2 confounder factors provided	Described (texte or figures or tables)	Provided and possible to identify	Yes	Yes	Unable to determine	Unable to determine	Unable to determine	No	No	6.5	1	0	0	0	53.5714	227.4	22.7			212.3	19.6	200.2	31.1	199.3	31.5	223.2	28.6	7	11			28	39	154	168	333	241	290	248	0	0
Ahmadi	2008	Clinical Physiology and Functional Imaging	HIGH	Presented and well described	Well described and possible to reproduce	Weight-height-age only	Well described and possible to reproduce	1-2 confounder factors provided	Described (texte or figures or tables)	Provided and possible to identify	No	Yes	The same conditions for all	Yes	Unable to determine	Unable to determine	No	6	1	2	0	0	64.2857	28.924	3.561			21.561	1.938	23.91	2.107	24.225	2.955	26.962	3.028	112.457	46.713			179.931	77.856			330.45	223.182	306.228	420.414	0	0
Aldayel	2010	European Journal of Applied Physiology	HIGH	Presented and well described	Well described and possible to reproduce	Weight-height-age only	Well described and possible to reproduce	> 2 confounder factors provided	Described (texte or figures or tables)	Provided and possible to identify	No	Yes	The same conditions for all	Yes	Unable to determine	Unable to determine	No	6.5	1	2	0	0	67.8571	187.685	13.547	145.074	12.562	142.365	12.069	146.059	12.808	153.941	11.576	167.241	12.562	169.983	58.043			252.902	87.065	331.675	136.816	1003.32	468.491	1372.31	576.285	0	0
Alemany	2013	J Sport Med	HIGH	Presented and well described	Well described and possible to reproduce	The last three + another variable(s)	Well described and possible to reproduce	1-2 confounder factors provided	Described (texte or figures or tables)	Provided and possible to identify	Yes	Unable to determine	The same conditions for all	Yes	Unable to determine	Unable to determine	Yes	7.5	0	2	0	1	75	229.7	14.5	193.9	9.1			208.9	10.4					93	23					147	76
Alemany	2013	J Sport Med	HIGH	Presented and well described	Well described and possible to reproduce	The last three + another variable(s)	Well described and possible to reproduce	1-2 confounder factors provided	Described (texte or figures or tables)	Provided and possible to identify	Yes	Unable to determine	The same conditions for all	Yes	Unable to determine	Unable to determine	Yes	7.5	0	2	0	1	75	229.7	14.5	159.9	10.8			174.9	12					99	32					488	271
Baumert	2017	Physiol Genomics	HIGH	Presented and well described	Described but impossible to reproduce	Weight-height-age only	Described but impossible to reproduce	1-2 confounder factors provided	Described (texte or figures or tables)	Provided and possible to identify	Yes	Unable to determine	The same conditions for all	Yes	Unable to determine	Unable to determine	No	6	0	2	0	0	57.1429	2.644	0.289	1.875	0.321			2.276	0.211																	0.412	0.313
Brown	1997	Eur J Appl Physiol	HIGH	Presented and well described	Well described and possible to reproduce	Not described	Well described and possible to reproduce	Not provided	Described (texte or figures or tables)	Provided and possible to identify	No	Unable to determine	Unable to determine	Yes	Unable to determine	No	No	5	0	1	0	0	42.8571	392.54	41.12	280.04	39.31	278.831	41.129	241.331	52.01	227.419	41.73	334.476	43.54	42	16			464	719	747	773	2815	4144	1563	1820
Chen	2007	Journal of Exercise Science & Fitness	HIGH	Presented and well described	Described but impossible to reproduce	The last three + another variable(s)	Well described and possible to reproduce	> 2 confounder factors provided	Described (texte or figures or tables)	Provided and possible to identify	No	Yes	The same conditions for all	Yes	Unable to determine	Unable to determine	No	6.5	1	2	0	0	67.8571	601.136	23.864	379.545	27.273	389.773	28.409	411.364	38.636	430.682	31.818	446.591	28.409	190.332	154.079	290.03	190.332	589.124	154.079	634.441	226.586	774.924	217.523	1332.33	530.211	0	0
Chen	2011	Medicine and Science in Sports and Exercise	HIGH	Presented and well described	Well described and possible to reproduce	Weight-height-age only	Well described and possible to reproduce	> 2 confounder factors provided	Described (texte or figures or tables)	Provided and possible to identify	No	Yes	The same conditions for all	Yes	Unable to determine	Unable to determine	Yes	6.5	1	2	0	1	75	88.04	19.93	53.26	17.56	60.78	15.75	65.63	21.81
Chen	2015	Int J Sport Physiol Perform	HIGH	Presented and well described	Well described and possible to reproduce	Weight-height-age only	Well described and possible to reproduce	1-2 confounder factors provided	Described (texte or figures or tables)	Provided and possible to identify	Yes	Unable to determine	The same conditions for all	Yes	Unable to determine	Unable to determine	Yes	7	0	2	0	1	71.4286	71.515	13.032	53.091	10.7328	55.515	8.43379	58.667	14.5655	62.303	9.9675	65.939	9.9675	179.641	497.066			606.287	710.093	1470.81	958.625	7230.54	2793.03	8113.77	2793.03	0	0
Chen	2017	Journal of strength and conditioning	HIGH	Presented but not clearly described	Well described and possible to reproduce	Weight-height-age only	Well described and possible to reproduce	> 2 confounder factors provided	Described (texte or figures or tables)	Provided and possible to identify	No	Unable to determine	The same conditions for all	Yes	Unable to determine	No	Yes	6	0	2	0	1	64.2857	71.1	18.36	42.8	16.6277	37.5	15.242	38.6	16.6277	34.2	19.0526	34.7	16.6277	178.6	570.884			309.1	642.244	837.9	690.049	1696.4	666.147	2129.1	666.147	0.079	1.62813
Cleary	2006	Journal of Athletic Training	HIGH	Presented but not clearly described	Well described and possible to reproduce	Weight-height-age only	Well described and possible to reproduce	> 2 confounder factors provided	Described (texte or figures or tables)	Provided but not possible to identify	Yes	Yes	The same conditions for all	Yes	Unable to determine	No	No	6.5	1	2	0	0	67.8571	165.43	6	147.75	6.7	151.99	5.6	160.91	7	164.36	8.3	177.86	4.6													0.28	0.86
Deli	2017	Pediatric Exercise Science	HIGH	Presented and well described	Well described and possible to reproduce	Weight-height-age only	Described but impossible to reproduce	> 2 confounder factors provided	Described (texte or figures or tables)	Provided and possible to identify	No	Yes	Unable to determine	Unable to determine	Unable to determine	No	Yes	6	1	0	0	1	57.1429	199.8	10.5	167.8	9.2	176.4	11.3	176.9	10.1	187.2	10.9	197.5	11.8	161.8	21.9							439.8	102			1	0
Doguet	2016	Medicine and Science in Sports and Exercise	HIGH	Presented and well described	Well described and possible to reproduce	The last three + another variable(s)	Well described and possible to reproduce	> 2 confounder factors provided	Described (texte or figures or tables)	Provided and possible to identify	Yes	Yes	The same conditions for all	Yes	Unable to determine	Unable to determine	Yes	8	1	2	0	1	85.7143	253.5	54.6	152.976	20.833	163.095	55.357	178.571	75.595	186.905	82.738	197.619	20.833	0	0					2405.66	13443.4			15424.5	20094.3	0	0
Doguet	2016	Medicine and Science in Sports and Exercise	HIGH	Presented and well described	Well described and possible to reproduce	The last three + another variable(s)	Well described and possible to reproduce	> 2 confounder factors provided	Described (texte or figures or tables)	Provided and possible to identify	Yes	Yes	The same conditions for all	Yes	Unable to determine	Unable to determine	Yes	8	1	2	0	1	85.7143	239.6	42.6	152.976	39.881	157.738	62.5	179.762	79.762	182.262	88.69	199.405	80.952	0	0					4669.81	7924.53			12735.8	22217	0	0
Eston	1996	JOURNAL OF SPORT SCIENCE	HIGH	Presented and well described	Well described and possible to reproduce	Weight-height-age only	Well described and possible to reproduce	Not provided	Described (texte or figures or tables)	Provided and possible to identify	No	Unable to determine	The same conditions for all	Yes	Unable to determine	Yes	No	5.5	0	2	1	0	60.7143	287.6	16	208.4	18.6			216.6	15.5			263.4	15.1	69.3	34.6					600.6	78.9			538.4	89.9
Eston	1996	JOURNAL OF SPORT SCIENCE	HIGH	Presented and well described	Well described and possible to reproduce	Weight-height-age only	Well described and possible to reproduce	Not provided	Described (texte or figures or tables)	Provided and possible to identify	No	Unable to determine	The same conditions for all	Yes	Unable to determine	Yes	No	5.5	0	2	1	0	60.7143	273.2	9.8	256.8	7.8			248.6	9			261.3	10.2	86	22					316	207			405	234
Hedayatpour	2009	Medicine & Science in Sports & Exercise	HIGH	Presented and well described	Well described and possible to reproduce	Weight-height-age only	Well described and possible to reproduce	Not provided	Described (texte or figures or tables)	Provided and possible to identify	No	Unable to determine	The same conditions for all	Yes	Unable to determine	Unable to determine	No	5.5	0	2	0	0	53.5714	541.7	41.7			400.8	48.9	413.3	41.1																	0	0
Howatson	2009	Journal of Strength and Conditioning Research	HIGH	Presented but not clearly described	Well described and possible to reproduce	The last three + another variable(s)	Well described and possible to reproduce	> 2 confounder factors provided	Described (texte or figures or tables)	Provided and possible to identify	Yes	Yes	Unable to determine	Yes	Unable to determine	No	No	7.5	1	1	0	0	67.8571	828	187			594	150	672	114	791	160			158	56			776	312	522	194	381	156			0	0
Jakeman	2009	Ergonomics	HIGH	Presented and well described	Described but impossible to reproduce	Weight-height-age only	Described but impossible to reproduce	Not provided	Described (texte or figures or tables)	Provided but not possible to identify	No	Yes	The same conditions for all	Yes	Unable to determine	Unable to determine	No	4	1	2	0	0	50	148.954	8.7	135.956	8.8	137.211	8.2	132.908	8.7	142.859	8.8	154.064	9													0.503	0.413
Jakeman	2013	Journal of Exercise Science & Fitness	HIGH	Presented and well described	Described but impossible to reproduce	Weight-height-age only	Well described and possible to reproduce	> 2 confounder factors provided	Described (texte or figures or tables)	Provided and possible to identify	No	Yes	Unable to determine	Yes	Unable to determine	No	Yes	6	1	1	0	1	64.2857	152.9	23.089	120.6	24.3263	116.1	25.1509	103.4	25.9756	120.9	30.0987	131.9	30.0987	109	31.3356	148.3	51.1265	277.5	122.456	154.3	58.9604	106.1	40.8187	107	50.3019	0.5	0.412311
Macgregor	2018	Plos one	HIGH	Presented and well described	Well described and possible to reproduce	The last three + another variable(s)	Well described and possible to reproduce	> 2 confounder factors provided	Described (texte or figures or tables)	Provided and possible to identify	No	Unable to determine	The same conditions for all	Yes	Unable to determine	No	No	7	0	2	0	0	64.2857	233.594	46.484					160.156	52.734	179.688	52.344	229.688	51.563
Maeo	2017	Plos ONE	HIGH	Presented and well described	Well described and possible to reproduce	The last three + another variable(s)	Well described and possible to reproduce	> 2 confounder factors provided	Described (texte or figures or tables)	Provided and possible to identify	No	Yes	The same conditions for all	Yes	Unable to determine	No	Yes	7	1	2	0	1	78.5714	191	17.5	134.3	25.5	154.5	21.2	164.2	20.2	173.4	21.5			90.5	64.3	88.9	65	310.9	170.5	459.1	195.5	471.5	213.5			0	0
Maeo	2015	Appl. Physiol. Nutr. Metab.	HIGH	Presented and well described	Well described and possible to reproduce	Weight-height-age only	Well described and possible to reproduce	Not provided	Described (texte or figures or tables)	Provided and possible to identify	No	Unable to determine	The same conditions for all	Yes	Unable to determine	Unable to determine	No	5.5	0	2	0	0	53.5714	186.524	21.385			150.924	18.707	157.852	23.557	165.82	24.249			133.034	39.546			509.735	249.558	552.212	342.478	464.602	249.558			0	0
Maeo	2016	J Sport Sci	HIGH	Presented and well described	Well described and possible to reproduce	Weight-height-age only	Well described and possible to reproduce	> 2 confounder factors provided	Described (texte or figures or tables)	Provided and possible to identify	No	Unable to determine	The same conditions for all	Yes	Unable to determine	Yes	No	6.5	0	2	1	0	67.8571	227.3	15.7			179.1	35.1	182.3	31.9	196.7	26.3			131.1	51.1			389.8	100.4	485.1	228.1	462.9	158.3			0	0
Magalhaes	2009	Eur J Appl Physiol	HIGH	Presented and well described	Described but impossible to reproduce	The last three + another variable(s)	Well described and possible to reproduce	> 2 confounder factors provided	Described (texte or figures or tables)	Provided and possible to identify	No	Yes	The same conditions for all	Yes	Yes	No	No	6.5	1	2	1	0	75	209.545	10.606	189.394	8.182	187.121	6.97	191.515	5.909	194.242	11.212			132.975	105.376	439.068	92.832			1003.58	100.358	762.724	100.358	481.72	97.013	0	0
Minahan	2015	Eur J Appl Physiol	HIGH	Presented and well described	Well described and possible to reproduce	Weight-height-age only	Well described and possible to reproduce	> 2 confounder factors provided	Described (texte or figures or tables)	Provided and possible to identify	No	Yes	The same conditions for all	Yes	Unable to determine	No	No	6.5	1	2	0	0	67.8571	192.7	13.9			170.398	10.642	159.44	22.531					144.522	111.888	335.664	191.142	1039.63	703.963	545.455	256.41
Minshull	2012	Journal of Sports Sciences	HIGH	Presented and well described	Described but impossible to reproduce	Weight-height-age only	Well described and possible to reproduce	1-2 confounder factors provided	Described (texte or figures or tables)	Provided but not possible to identify	No	Yes	Unable to determine	Unable to determine	Unable to determine	No	Yes	5	1	0	0	1	50	277.1	62.9	195.8	61.2	205.5	51.8	174	75	186.4	70	225.4	66.6	94	26	119	32	277	90	1121	214	2824	369	1284	202	0	0
Nasrabadi	2018	Journal of Electromyography and Kinesiology	HIGH	Presented and well described	Well described and possible to reproduce	Weight-height-age only	Well described and possible to reproduce	Not provided	Described (texte or figures or tables)	Provided and possible to identify	Yes	Unable to determine	The same conditions for all	Yes	Unable to determine	Unable to determine	No	6.5	0	2	0	0	60.7143	530	20.4	388	30.5	451	28.1
Paschalis	2005	J Strength Cond Res	HIGH	Presented and well described	Described but impossible to reproduce	Weight-height-age only	Described but impossible to reproduce	Not provided	Described (texte or figures or tables)	Provided and possible to identify	No	Unable to determine	Unable to determine	Yes	Unable to determine	Unable to determine	No	4.5	0	1	0	0	39.2857	206.2	29.093			157.8	16.4438	157.6	16.7601	170.1	22.2308	176.1	24.3495	136.1	107.517			442.6	376.627	323.7	433.864	1497.1	3926.92	3266.3	9468.81
Paschalis	2011	Med Sci Sports Exerc	HIGH	Presented and well described	Well described and possible to reproduce	The last three + another variable(s)	Well described and possible to reproduce	> 2 confounder factors provided	Described (texte or figures or tables)	Provided and possible to identify	No	Yes	The same conditions for all	Yes	Unable to determine	No	No	7	1	2	0	0	71.4286	146.7	13.281	121	11.068			111.9	15.1789					136.3	93.9196					2302	998.015					1	0
Petrofsky	2016	Clinical Journal of Sport Medicine	HIGH	Presented and well described	Well described and possible to reproduce	The last three + another variable(s)	Well described and possible to reproduce	Not provided	Described (texte or figures or tables)	Provided and possible to identify	No	Unable to determine	The same conditions for all	Yes	Unable to determine	Unable to determine	No	6	0	2	0	0	57.1429	42.092	6.383			32.092	6.099	33.014	5.816	35.851	6.881
Satkunskiene	2018	Sports Biomechanics	HIGH	Presented and well described	Described but impossible to reproduce	Weight-height-age only	Well described and possible to reproduce	> 2 confounder factors provided	Described (texte or figures or tables)	Provided and possible to identify	Yes	Yes	The same conditions for all	Yes	Unable to determine	Unable to determine	Yes	7	1	2	0	1	78.5714	346.1	64.4	210.1	46.64	248.33	35.14							153.6	100.2			1718	954							0	0
Serrano	2007	J Sport Sci Med	HIGH	Presented and well described	Well described and possible to reproduce	Weight-height-age only	Well described and possible to reproduce	Not provided	Described (texte or figures or tables)	Provided and possible to identify	No	Unable to determine	The same conditions for all	Yes	Unable to determine	Unable to determine	No	5.5	0	2	0	0	53.5714	96.6	24.15	41.27	16.51	64.19	16.51	68.48	26.6	77.03	26.89	77.95	26.29	42.7	12.5					164.6	195.8			57.3	58.3
Theodorou	2009	MEDICINE & SCIENCE IN SPORT & EXERCISE	HIGH	Presented and well described	Well described and possible to reproduce	The last three + another variable(s)	Well described and possible to reproduce	1-2 confounder factors provided	Described (texte or figures or tables)	Provided and possible to identify	No	Unable to determine	The same conditions for all	Yes	Unable to determine	Yes	No	6.5	0	2	1	0	67.8571	206	33	180	15	184.2	15	160.8	15	151.1	25.2	173	6.7	156.9	67.668	174.3	67.668	557.7	366	1355.1	522.9	1782.1	301.5	1302.8	536.1
Torres	2013	Journal of Science and Medicine in Sport	HIGH	Presented and well described	Well described and possible to reproduce	The last three + another variable(s)	Described but impossible to reproduce	1-2 confounder factors provided	Described (texte or figures or tables)	Provided and possible to identify	No	Yes	The same conditions for all	Yes	Unable to determine	Unable to determine	No	6	1	2	0	0	64.2857	221.3	16.7	181.7	30.7	186.8	27	188.5	40.3	203.8	29.3	219.8	24.9	84.721	11.111			187.51	20.139	168.055	18.055					0	0
Tsatalas	2010	Eur J Appl Physiol	HIGH	Presented and well described	Well described and possible to reproduce	Weight-height-age only	Well described and possible to reproduce	1-2 confounder factors provided	Described (texte or figures or tables)	Provided and possible to identify	No	No	The same conditions for all	Yes	Yes	No	No	6	0	2	1	0	64.2857	157.3	24.2	119.3	21.2	95	33.2	88.9	31.5	102.9	33.9			149	99							4100	2077
Tsatalas	2013	JOURNAL OF SPORT SCIENCES	HIGH	Presented and well described	Well described and possible to reproduce	Weight-height-age only	Well described and possible to reproduce	1-2 confounder factors provided	Described (texte or figures or tables)	Provided and possible to identify	No	Unable to determine	The same conditions for all	Yes	Unable to determine	Yes	No	6	0	2	1	0	64.2857	159.6	23.3	121.4	20.6	97.5	34.3	91.7	33.1	106.4	33.9			157	139									4600	2259
Vassilis	2008	The Journal of Strength and Conditioning Research	HIGH	Presented and well described	Described but impossible to reproduce	Weight-height-age only	Well described and possible to reproduce	> 2 confounder factors provided	Described (texte or figures or tables)	Provided and possible to identify	No	Yes	The same conditions for all	Yes	Unable to determine	Unable to determine	No	6	1	2	0	0	64.2857	213	18					157	32					224	57					579	334
Wahl	2016	Journal of Strength and Conditioning Research	HIGH	Presented and well described	Described but impossible to reproduce	Weight-height-age only	Well described and possible to reproduce	Not provided	Described (texte or figures or tables)	Provided and possible to identify	Yes	Yes	Unable to determine	Unable to determine	Unable to determine	No	No	6	1	0	0	0	50	32.1	5.2	26.1	4.4	25	3.4	26.6	4.4	28	4.4			135	56	218	67	1133	491	595	231	298	82			0.2	0.948683
Anderson	2017	Research Quarterly For ExerciseAd Sport	NA	Presented but not clearly described	Described but impossible to reproduce	The last three + another variable(s)	Well described and possible to reproduce	Not provided	Described (texte or figures or tables)	Provided and possible to identify	No	Unable to determine	Not the same conditions for all	Yes	Unable to determine	Unable to determine	Yes	5	0	1	0	1	50																									0	0
Anderson	2017	Research Quarterly For ExerciseAd Sport	NA	Presented but not clearly described	Described but impossible to reproduce	The last three + another variable(s)	Well described and possible to reproduce	Not provided	Described (texte or figures or tables)	Provided and possible to identify	No	Unable to determine	Not the same conditions for all	Yes	Unable to determine	Unable to determine	Yes	5	0	1	0	1	50																									0	0
Anderson	2017	Research Quarterly For ExerciseAd Sport	NA	Presented but not clearly described	Described but impossible to reproduce	The last three + another variable(s)	Well described and possible to reproduce	Not provided	Described (texte or figures or tables)	Provided and possible to identify	No	Unable to determine	Not the same conditions for all	Yes	Unable to determine	Unable to determine	Yes	5	0	1	0	1	50																									0	0
Bailey	2007	journal of sports sciences	NA	Presented and well described	Well described and possible to reproduce	The last three + another variable(s)	Well described and possible to reproduce	> 2 confounder factors provided	Described (texte or figures or tables)	Provided and possible to identify	No	Yes	Unable to determine	Yes	Unable to determine	No	No	7	1	1	0	0	64.2857													445	297.254	746	316.228	1344	464.855	742	458.53
Bieuzen	2012	JOURNAL OF ATHLETIC TRAINING	NA	Presented and well described	Well described and possible to reproduce	The last three + another variable(s)	Well described and possible to reproduce	1-2 confounder factors provided	Described (texte or figures or tables)	Provided and possible to identify	Yes	Unable to determine	The same conditions for all	Yes	Unable to determine	Unable to determine	No	7.5	0	2	0	0	67.8571													493.5	279.7	710.4	496.7	851.8	650.6							0.6	0.4
Black	2008	MEDICINE & SCIENCE IN SPORTS & EXERCISE	NA	Presented and well described	Described but impossible to reproduce	Weight-height-age only	Well described and possible to reproduce	Not provided	Described (texte or figures or tables)	Provided and possible to identify	Yes	Yes	The same conditions for all	Yes	Unable to determine	No	No	6	1	2	0	0	64.2857																									0	0
Black	2008	MEDICINE & SCIENCE IN SPORTS & EXERCISE	NA	Presented and well described	Described but impossible to reproduce	Weight-height-age only	Well described and possible to reproduce	Not provided	Described (texte or figures or tables)	Provided and possible to identify	Yes	Yes	The same conditions for all	Yes	Unable to determine	No	No	6	1	2	0	0	64.2857																									0	0
Bowers	2004	Journal of Sports Sciences	NA	Presented and well described	Described but impossible to reproduce	Weight-height-age only	Described but impossible to reproduce	1-2 confounder factors provided	Described (texte or figures or tables)	Provided and possible to identify	No	Unable to determine	Unable to determine	Unable to determine	Unable to determine	No	No	5	0	0	0	0	35.7143
Brockett	2001	Medicine & Science in Sports & Exercise	NA	Presented but not clearly described	Described but impossible to reproduce	Not described	Well described and possible to reproduce	Not provided	Described (texte or figures or tables)	Provided and possible to identify	No	No	The same conditions for all	Yes	Unable to determine	Unable to determine	No	4	0	2	0	0	42.8571																									0	0
Brown	1996	Eur J Appl Physiol	NA	Presented but not clearly described	Well described and possible to reproduce	Not described	Well described and possible to reproduce	Not provided	Described (texte or figures or tables)	Provided and possible to identify	No	No	The same conditions for all	Yes	Yes	No	No	4.5	0	2	1	0	53.5714													87	43			247	1479	6816	3951	12540	7335	4281	4818
Byrne	2002	Journal of Sports Sciences	NA	Presented and well described	Well described and possible to reproduce	Weight-height-age only	Well described and possible to reproduce	Not provided	Described (texte or figures or tables)	Provided and possible to identify	No	Yes	The same conditions for all	Yes	Unable to determine	No	No	5.5	1	2	0	0	60.7143													91	23	172.614	16.598	590.871	167.635	310.373	71.369	182.573	33.195	232.365	78.008
Byrne	2002	Journal of Sports Sciences	NA	Presented and well described	Well described and possible to reproduce	Weight-height-age only	Well described and possible to reproduce	Not provided	Described (texte or figures or tables)	Provided and possible to identify	No	Yes	The same conditions for all	Yes	Unable to determine	No	No	5.5	1	2	0	0	60.7143													267.157	259.387	507.353	311.265	808.824	311.265	568.627	421.505	372.549	291.81	276.961	278.841
Byrne	2001	SCANDINAVIAN JOURNAL OF MEDICINE & SCIENCE IN SPORT	NA	Presented and well described	Well described and possible to reproduce	Weight-height-age only	Well described and possible to reproduce	1-2 confounder factors provided	Described (texte or figures or tables)	Provided and possible to identify	No	Unable to determine	The same conditions for all	Yes	Unable to determine	Yes	No	6	0	2	1	0	64.2857													107.8	37.0524	112.7	27.7186	254.9	161.503	330	189.222			656.8	304.904
Carmona	2018	Frontiers in Physiology	NA	Presented and well described	Well described and possible to reproduce	Weight-height-age only	Well described and possible to reproduce	1-2 confounder factors provided	Described (texte or figures or tables)	Provided and possible to identify	No	Yes	Unable to determine	Unable to determine	Unable to determine	No	No	6	1	0	0	0	50																									0	0
Carmona	2018	Frontiers in Physiology	NA	Presented and well described	Well described and possible to reproduce	Weight-height-age only	Well described and possible to reproduce	1-2 confounder factors provided	Described (texte or figures or tables)	Provided and possible to identify	No	Yes	Unable to determine	Unable to determine	Unable to determine	No	No	6	1	0	0	0	50																									0	0
Chen	2017	Medecine & Science in Sports & Exercise	NA	Presented and well described	Well described and possible to reproduce	Weight-height-age only	Well described and possible to reproduce	1-2 confounder factors provided	Described (texte or figures or tables)	Provided and possible to identify	No	Yes	Unable to determine	Yes	Unable to determine	No	Yes	6	1	1	0	1	64.2857													130.7	11			916.8	733.1	1250.1	1144.6	1843	1508.3	2653.7	1868.4	0	0
Chen	2017	Medecine & Science in Sports & Exercise	NA	Presented and well described	Well described and possible to reproduce	Weight-height-age only	Well described and possible to reproduce	1-2 confounder factors provided	Described (texte or figures or tables)	Provided and possible to identify	No	Yes	Unable to determine	Yes	Unable to determine	No	Yes	6	1	1	0	1	64.2857													129	8.3			518.8	234.7	1168.3	861.6	1917.1	1265.3	2325.3	1219.1	0	0
Chen	2017	Medecine & Science in Sports & Exercise	NA	Presented and well described	Well described and possible to reproduce	Weight-height-age only	Well described and possible to reproduce	1-2 confounder factors provided	Described (texte or figures or tables)	Provided and possible to identify	No	Yes	Unable to determine	Yes	Unable to determine	No	Yes	6	1	1	0	1	64.2857													124.3	8.4			1258.5	1001.4	1759.2	1371.3	2280.2	1833.7	2473.1	1718.6	0	0
Chen	2017	Medecine & Science in Sports & Exercise	NA	Presented and well described	Well described and possible to reproduce	Weight-height-age only	Well described and possible to reproduce	1-2 confounder factors provided	Described (texte or figures or tables)	Provided and possible to identify	No	Yes	Unable to determine	Yes	Unable to determine	No	Yes	6	1	1	0	1	64.2857													123.5	10.8			1001.4	771.4	1508.9	1603.6	2246.4	2280.2	2397.5	2273.5	0	0
Doguet	2016	Frontiers in Physiology	NA	Presented and well described	Described but impossible to reproduce	Weight-height-age only	Well described and possible to reproduce	Not provided	Described (texte or figures or tables)	Provided and possible to identify	Yes	Yes	The same conditions for all	Yes	Unable to determine	No	No	6	1	2	0	0	64.2857
Eston	2007	Journal of Exercise Science & Fitness	NA	Presented and well described	Well described and possible to reproduce	Weight-height-age only	Well described and possible to reproduce	Not provided	Described (texte or figures or tables)	Provided and possible to identify	Yes	Unable to determine	The same conditions for all	Yes	Unable to determine	Yes	No	6.5	0	2	1	0	67.8571																									0	0
Ferreira-junior	2014	SCAND J MED SCI SPORTS	NA	Presented and well described	Well described and possible to reproduce	Weight-height-age only	Well described and possible to reproduce	> 2 confounder factors provided	Described (texte or figures or tables)	Provided but not possible to identify	Yes	Yes	The same conditions for all	Yes	Yes	Yes	Yes	7	1	2	2	1	92.8571																									1.38	1.26
Fransson	2018	Journal of Human Kinetics	NA	Presented and well described	Described but impossible to reproduce	The last three + another variable(s)	Well described and possible to reproduce	> 2 confounder factors provided	Described (texte or figures or tables)	Provided and possible to identify	No	Yes	The same conditions for all	Yes	Unable to determine	Unable to determine	No	6.5	1	2	0	0	67.8571													487.882	482.937	1034.29	849.928	1413.41	907.799	872.588	685.688
Gonzalo	2011	JOURNAL OF SPORT SCIENCE AND MEDICINE	NA	Presented and well described	Well described and possible to reproduce	Weight-height-age only	Well described and possible to reproduce	1-2 confounder factors provided	Described (texte or figures or tables)	Provided and possible to identify	Yes	Unable to determine	The same conditions for all	Yes	Unable to determine	Unable to determine	No	7	0	2	0	0	64.2857																									0.17	0.149666
Gonzalo	2011	JOURNAL OF SPORT SCIENCE AND MEDICINE	NA	Presented and well described	Well described and possible to reproduce	Weight-height-age only	Well described and possible to reproduce	1-2 confounder factors provided	Described (texte or figures or tables)	Provided and possible to identify	Yes	Unable to determine	The same conditions for all	Yes	Unable to determine	Unable to determine	No	7	0	2	0	0	64.2857																									0	0
Goodall	2008	Journal of Sports Science and Medicine	NA	Presented and well described	Well described and possible to reproduce	Weight-height-age only	Well described and possible to reproduce	1-2 confounder factors provided	Described (texte or figures or tables)	Provided and possible to identify	Yes	Unable to determine	The same conditions for all	Yes	Unable to determine	Yes	No	7	0	2	1	0	71.4286													4.4	0.2			5.33	0.8	5.13	0.58	4.79	0.5	4.68	0.63	0	0
Gorianovas	2013	BioMed Research International	NA	Presented and well described	Well described and possible to reproduce	Weight-height-age only	Well described and possible to reproduce	Not provided	Described (texte or figures or tables)	Provided and possible to identify	No	Yes	The same conditions for all	Yes	Unable to determine	No	No	5.5	1	2	0	0	60.7143													106	38.9			1102.2	640.9	1090.2	784.7					0	0
Green	2010	International Journal of Sport Nutrition and Exercise Metabolism	NA	Presented and well described	Well described and possible to reproduce	The last three + another variable(s)	Well described and possible to reproduce	> 2 confounder factors provided	Described (texte or figures or tables)	Provided and possible to identify	No	Yes	The same conditions for all	Yes	Unable to determine	No	No	7	1	2	0	0	71.4286													94	69.5701					813	1154.23					0	0
Hicks	2017	European Journal of Applied Physiology	NA	Presented and well described	Well described and possible to reproduce	Weight-height-age only	Well described and possible to reproduce	> 2 confounder factors provided	Described (texte or figures or tables)	Provided and possible to identify	Yes	Yes	The same conditions for all	Yes	Unable to determine	No	No	7.5	1	2	0	0	75													67.021	51.064	114.894	121.277			229.787	217.021			367.021	462.766	0	0
Hicks	2016	Plos One	NA	Presented and well described	Well described and possible to reproduce	Weight-height-age only	Well described and possible to reproduce	1-2 confounder factors provided	Described (texte or figures or tables)	Provided and possible to identify	No	Unable to determine	Unable to determine	Yes	Unable to determine	Yes	No	6	0	1	1	0	57.1429													140.9	146	488.2	417.8			463	226.5			1414.4	1359
Hicks	2016	Plos One	NA	Presented and well described	Well described and possible to reproduce	Weight-height-age only	Well described and possible to reproduce	1-2 confounder factors provided	Described (texte or figures or tables)	Provided and possible to identify	No	Unable to determine	Unable to determine	Yes	Unable to determine	Yes	No	6	0	1	1	0	57.1429													80.6	115.7	120.8	110.7			201.3	221.5			342.3	453.1
Hicks	2017	Frontiers in Physiology	NA	Presented and well described	Well described and possible to reproduce	Weight-height-age only	Well described and possible to reproduce	> 2 confounder factors provided	Described (texte or figures or tables)	Provided but not possible to identify	Yes	Yes	The same conditions for all	Yes	Yes	Yes	No	7	1	2	2	0	85.7143													136	114	402	417			456	479			696	734
Howatson	2011	MEDICINE & SCIENCE IN SPORTS & EXERCISE	NA	Presented and well described	Well described and possible to reproduce	The last three + another variable(s)	Well described and possible to reproduce	> 2 confounder factors provided	Described (texte or figures or tables)	Provided and possible to identify	Yes	Yes	The same conditions for all	Yes	Unable to determine	Unable to determine	No	8	1	2	0	0	78.5714													157.377	67.958			344.56	172.578	196.125	106.11	154.993	72.131			0	0
Jakeman	2010	European Journal of Applied Physiology	NA	Presented but not clearly described	Described but impossible to reproduce	Weight-height-age only	Well described and possible to reproduce	1-2 confounder factors provided	Described (texte or figures or tables)	Provided but not possible to identify	No	Yes	Unable to determine	Yes	Yes	No	Yes	4.5	1	1	1	1	60.7143													103.9	21.2	147.1	44.3	304.1	118.7	147.7	41.3	101.2	26.9	105.4	53.7	0.575	0.22
Jakeman	2010	Journal of Strength and Conditioning Research	NA	Presented but not clearly described	Well described and possible to reproduce	Weight-height-age only	Well described and possible to reproduce	> 2 confounder factors provided	Described (texte or figures or tables)	Provided but not possible to identify	No	Unable to determine	Not the same conditions for all	Yes	Unable to determine	Unable to determine	No	5.5	0	1	0	0	46.4286													106.7	50.9	144.7	50.7	276.5	126.2	155.3	60.9	105.7	42.5	100.3	43.3	0.522	0.121
Jamurtas	2005	European Journal of Applied Physiology	NA	Presented and well described	Well described and possible to reproduce	Weight-height-age only	Well described and possible to reproduce	> 2 confounder factors provided	Described (texte or figures or tables)	Provided and possible to identify	No	Yes	Not the same conditions for all	Yes	Unable to determine	No	No	6.5	1	1	0	0	60.7143													114	82.9156			254	232.164	357	517.393	329	431.161	459	533.977
Kamandulis	2009	European Journal of Applied Physiology	NA	Presented and well described	Described but impossible to reproduce	Weight-height-age only	Described but impossible to reproduce	1-2 confounder factors provided	Described (texte or figures or tables)	Provided and possible to identify	No	Yes	The same conditions for all	Yes	Unable to determine	No	No	5	1	2	0	0	57.1429													119.7	50.5964					681.8	628.028					0	0
Kang	2018	Journal of exercise Rehabilitation	NA	Presented and well described	Described but impossible to reproduce	Weight-height-age only	Described but impossible to reproduce	1-2 confounder factors provided	Described (texte or figures or tables)	Provided and possible to identify	No	Yes	Unable to determine	Unable to determine	Unable to determine	No	No	5	1	0	0	0	42.8571													167	101.89	181.14	110.61	241.29	105.59	567.29	248.49	1947	667.97	2476.71	1070.94
Kuitunen	2004	European Journal of Applied Physiology	NA	Presented and well described	Well described and possible to reproduce	Weight-height-age only	Well described and possible to reproduce	Not provided	Described (texte or figures or tables)	Provided and possible to identify	No	Yes	The same conditions for all	Yes	Unable to determine	No	No	5.5	1	2	0	0	60.7143													80.464	43.7993	105.795	47.4491			633.278	368.641			481.291	489.087
Lauver	2017	European Journal of Applied Physiology	NA	Presented and well described	Described but impossible to reproduce	Weight-height-age only	Well described and possible to reproduce	> 2 confounder factors provided	Described (texte or figures or tables)	Provided and possible to identify	No	Yes	Unable to determine	Unable to determine	Unable to determine	No	No	6	1	0	0	0	50
Lee	2017	European Journal of Applied Physiology	NA	Presented and well described	Well described and possible to reproduce	The last three + another variable(s)	Well described and possible to reproduce	1-2 confounder factors provided	Described (texte or figures or tables)	Provided and possible to identify	Yes	Unable to determine	The same conditions for all	Yes	Unable to determine	Unable to determine	No	7.5	0	2	0	0	67.8571																									0.01	0.1
Lee	2017	European Journal of Applied Physiology	NA	Presented and well described	Well described and possible to reproduce	The last three + another variable(s)	Well described and possible to reproduce	1-2 confounder factors provided	Described (texte or figures or tables)	Provided and possible to identify	Yes	Unable to determine	The same conditions for all	Yes	Unable to determine	Unable to determine	No	7.5	0	2	0	0	67.8571																									0.03	0.03
Lima	2018	Human Movement Science	NA	Presented and well described	Well described and possible to reproduce	The last three + another variable(s)	Well described and possible to reproduce	Not provided	Described (texte or figures or tables)	Provided and possible to identify	Yes	No	The same conditions for all	Yes	Yes	No	Yes	7	0	2	1	1	78.5714													90.9	41.7					223.5	98.4			318.2	117.4	0	0
Lima	2018	Human Movement Science	NA	Presented and well described	Well described and possible to reproduce	The last three + another variable(s)	Well described and possible to reproduce	Not provided	Described (texte or figures or tables)	Provided and possible to identify	Yes	No	The same conditions for all	Yes	Yes	No	Yes	7	0	2	1	1	78.5714													126.9	45.5					375	123.1			498.1	160.9	0	0
Mackay	2019	European Journal of Applied Physiology	NA	Presented and well described	Described but impossible to reproduce	The last three + another variable(s)	Well described and possible to reproduce	> 2 confounder factors provided	Described (texte or figures or tables)	Provided and possible to identify	No	Yes	The same conditions for all	Yes	Unable to determine	Unable to determine	No	6.5	1	2	0	0	67.8571													45.862	35			123.103	76.34	88.103	53.103	113.448	92.93	247.414	277.586	0	3.979
Maeo	2014	International Journal of Sports Medicine	NA	Presented and well described	Well described and possible to reproduce	The last three + another variable(s)	Well described and possible to reproduce	> 2 confounder factors provided	Described (texte or figures or tables)	Provided and possible to identify	No	Yes	Unable to determine	Yes	Unable to determine	Unable to determine	No	7	1	1	0	0	64.2857													75.267	37.123	73.148	34.675	339.996	169.902	400.013	169.888	425.801	253.757			0	0
Maeo	2016	Journal of Sports Sciences	NA	Presented and well described	Well described and possible to reproduce	Weight-height-age only	Well described and possible to reproduce	> 2 confounder factors provided	Described (texte or figures or tables)	Provided and possible to identify	No	Unable to determine	The same conditions for all	Yes	Unable to determine	Yes	No	6.5	0	2	1	0	67.8571													131.1	51.1			389.8	100.4	485.1	228.1	462.9	158.3			0	0
Margaritis	1998	J Sports Med Phys Fitness	NA	Presented and well described	Well described and possible to reproduce	The last three + another variable(s)	Well described and possible to reproduce	> 2 confounder factors provided	Described (texte or figures or tables)	Provided and possible to identify	No	No	The same conditions for all	No	Yes	No	No	7	0	1	1	0	64.2857													109.9	0	621.8	93.1	1158.9	139.6	630.2	114.2			228.4	50.8
Marginson	2005	Journal of Applied Physiology	NA	Presented and well described	Well described and possible to reproduce	Weight-height-age only	Well described and possible to reproduce	1-2 confounder factors provided	Described (texte or figures or tables)	Provided and possible to identify	No	Unable to determine	The same conditions for all	Yes	Unable to determine	Unable to determine	No	6	0	2	0	0	57.1429																									0	0
Marshall	2017	Journal of Science and Medecine in Sport	NA	Presented but not clearly described	Described but impossible to reproduce	The last three + another variable(s)	Well described and possible to reproduce	> 2 confounder factors provided	Described (texte or figures or tables)	Provided and possible to identify	Yes	Yes	Unable to determine	Unable to determine	Unable to determine	No	No	7	1	0	0	0	57.1429																									0.8	1.2
McHugh	2000	Journal of Sports Sciences	NA	Presented and well described	Well described and possible to reproduce	Weight-height-age only	Well described and possible to reproduce	> 2 confounder factors provided	Described (texte or figures or tables)	Provided and possible to identify	No	Yes	The same conditions for all	Yes	Unable to determine	No	No	6.5	1	2	0	0	67.8571																									0	0
McHugh	2003	Journal of Sports Sciences	NA	Presented and well described	Well described and possible to reproduce	Weight-height-age only	Well described and possible to reproduce	> 2 confounder factors provided	Described (texte or figures or tables)	Provided but not possible to identify	No	Yes	The same conditions for all	Yes	Unable to determine	Unable to determine	Yes	6	1	2	0	1	71.4286																									0	0
Miyama	2007	Journal of Strength and Conditioning Research	NA	Presented and well described	Described but impossible to reproduce	The last three + another variable(s)	Well described and possible to reproduce	> 2 confounder factors provided	Described (texte or figures or tables)	Provided and possible to identify	No	Unable to determine	Unable to determine	Yes	Unable to determine	No	No	6.5	0	1	0	0	53.5714													112.625	42.285			227.243	87.3899	160.465	42.285					0	0
Miyama	2007	Journal of Strength and Conditioning Research	NA	Presented and well described	Described but impossible to reproduce	The last three + another variable(s)	Well described and possible to reproduce	> 2 confounder factors provided	Described (texte or figures or tables)	Provided and possible to identify	No	Unable to determine	Unable to determine	Yes	Unable to determine	No	No	6.5	0	1	0	0	53.5714													105.648	36.6479			368.771	231.162	288.04	253.713					0	0
Miyama	2004	Journal of Strength and Conditioning Research	NA	Presented and well described	Well described and possible to reproduce	Weight-height-age only	Well described and possible to reproduce	1-2 confounder factors provided	Described (texte or figures or tables)	Provided and possible to identify	No	Unable to determine	The same conditions for all	Yes	Yes	Yes	No	6	0	2	2	0	71.4286													123	82.4	147.5	82.4	439.2	315.6	223.1	151.6	144.1	96	161.3	96	0	0
Miyama	2004	Journal of Strength and Conditioning Research	NA	Presented and well described	Well described and possible to reproduce	Weight-height-age only	Well described and possible to reproduce	1-2 confounder factors provided	Described (texte or figures or tables)	Provided and possible to identify	No	Unable to determine	The same conditions for all	Yes	Yes	Yes	No	6	0	2	2	0	71.4286													123	82.4	147.5	82.4	974.5	988	549.1	686.4	350	452.8	442.6	631.2	0	0
Murphy	2007	Journal of Applied Physiology	NA	Presented but not clearly described	Well described and possible to reproduce	Weight-height-age only	Well described and possible to reproduce	Not provided	Described (texte or figures or tables)	Provided and possible to identify	No	Unable to determine	The same conditions for all	Yes	Unable to determine	Unable to determine	No	5	0	2	0	0	50													132.984	37.994	166.806	38.009	343.01	47.54					153.047	41.282
Nottle	2005	Journal of Exercise Physiology (online)	NA	Presented and well described	Well described and possible to reproduce	Weight-height-age only	Described but impossible to reproduce	> 2 confounder factors provided	Described (texte or figures or tables)	Provided and possible to identify	No	Yes	Unable to determine	Unable to determine	Unable to determine	No	No	6	1	0	0	0	50													137	93	169	106	296	160	232	129	346	320	495	401	1	0
Nottle	2007	JOURNAL OF STRENGTH AND CONDITIONING RESEARCH	NA	Presented and well described	Well described and possible to reproduce	Weight-height-age only	Well described and possible to reproduce	1-2 confounder factors provided	Described (texte or figures or tables)	Provided and possible to identify	No	Unable to determine	The same conditions for all	Yes	Unable to determine	Yes	No	6	0	2	1	0	64.2857													148.7	37.6	197.2	48.4	652.3	184			245.5	59.2	265.2	57.4	0	0
Paschalis	2005	International Journal of Sports Medicine	NA	Presented and well described	Described but impossible to reproduce	The last three + another variable(s)	Well described and possible to reproduce	Not provided	Described (texte or figures or tables)	Provided and possible to identify	No	Unable to determine	The same conditions for all	Yes	Unable to determine	Unable to determine	No	5.5	0	2	0	0	53.5714													136.1	107.517			442.6	376.627	323.7	433.864	1497.1	3926.92	3266.3	9468.81
Penailillo	2018	Journal of Strength and Conditioning Research	NA	Presented and well described	Well described and possible to reproduce	The last three + another variable(s)	Well described and possible to reproduce	> 2 confounder factors provided	Described (texte or figures or tables)	Provided and possible to identify	Yes	Unable to determine	The same conditions for all	Yes	Unable to determine	Unable to determine	Yes	8	0	2	0	1	78.5714
Penailillo	2018	Journal of Strength and Conditioning Research	NA	Presented and well described	Well described and possible to reproduce	The last three + another variable(s)	Well described and possible to reproduce	> 2 confounder factors provided	Described (texte or figures or tables)	Provided and possible to identify	Yes	Unable to determine	The same conditions for all	Yes	Unable to determine	Unable to determine	Yes	8	0	2	0	1	78.5714
Penailillo	2014	Scandinavian Journal of Medicine and Science in Sports	NA	Presented and well described	Well described and possible to reproduce	The last three + another variable(s)	Well described and possible to reproduce	> 2 confounder factors provided	Described (texte or figures or tables)	Provided and possible to identify	No	Unable to determine	The same conditions for all	Yes	Unable to determine	Unable to determine	Yes	7	0	2	0	1	71.4286
Penailillo	2015	Med Sci Sports Exerc	NA	Presented and well described	Well described and possible to reproduce	The last three + another variable(s)	Well described and possible to reproduce	1-2 confounder factors provided	Described (texte or figures or tables)	Provided and possible to identify	Yes	No	The same conditions for all	Yes	Yes	No	Yes	7.5	0	2	1	1	82.1429																									0	0
Pethick	2018	Experimental Physiology	NA	Presented and well described	Described but impossible to reproduce	Weight-height-age only	Described but impossible to reproduce	1-2 confounder factors provided	Described (texte or figures or tables)	Provided and possible to identify	Yes	Yes	The same conditions for all	Yes	Unable to determine	Unable to determine	No	6	1	2	0	0	64.2857													172	164	317	255	893	388	722	293			217	101	0	0
Philippou	2009	Clinical Chemistry and Laboratory Medicine	NA	Presented but not clearly described	Well described and possible to reproduce	The last three + another variable(s)	Well described and possible to reproduce	> 2 confounder factors provided	Described (texte or figures or tables)	Provided and possible to identify	No	Yes	The same conditions for all	Yes	Unable to determine	No	No	6.5	1	2	0	0	67.8571
Philippou	2009	In Vivo	NA	Presented and well described	Well described and possible to reproduce	Weight-height-age only	Well described and possible to reproduce	1-2 confounder factors provided	Described (texte or figures or tables)	Provided and possible to identify	No	Unable to determine	The same conditions for all	Yes	Unable to determine	No	No	6	0	2	0	0	57.1429													148.57	114.285	1691.44	904.222			2548	2963.47			2160	2818.89	0	0
Rowland	2001	Journal of Sports Sciences	NA	Presented and well described	Well described and possible to reproduce	Weight-height-age only	Well described and possible to reproduce	1-2 confounder factors provided	Described (texte or figures or tables)	Provided and possible to identify	No	Unable to determine	The same conditions for all	Yes	Unable to determine	Unable to determine	No	6	0	2	0	0	57.1429																									0	0
Rowland	2001	Journal of Sports Sciences	NA	Presented and well described	Well described and possible to reproduce	Weight-height-age only	Well described and possible to reproduce	1-2 confounder factors provided	Described (texte or figures or tables)	Provided and possible to identify	No	Unable to determine	The same conditions for all	Yes	Unable to determine	Unable to determine	No	6	0	2	0	0	57.1429																									0	0
Rowland	2001	Journal of Sports Sciences	NA	Presented and well described	Well described and possible to reproduce	Weight-height-age only	Well described and possible to reproduce	1-2 confounder factors provided	Described (texte or figures or tables)	Provided and possible to identify	No	Unable to determine	The same conditions for all	Yes	Unable to determine	Unable to determine	No	6	0	2	0	0	57.1429																									0	0
Saka	2009	Journal of Sports Science and Medicine	NA	Presented and well described	Well described and possible to reproduce	Weight-height-age only	Well described and possible to reproduce	1-2 confounder factors provided	Described (texte or figures or tables)	Provided and possible to identify	Yes	Unable to determine	The same conditions for all	Yes	Unable to determine	Unable to determine	No	7	0	2	0	0	64.2857													118.2	125.747	163.9	220.317
Siqueira	2018	Scientific Reports	NA	Presented and well described	Described but impossible to reproduce	The last three + another variable(s)	Well described and possible to reproduce	> 2 confounder factors provided	Described (texte or figures or tables)	Provided and possible to identify	Yes	Yes	The same conditions for all	Yes	Unable to determine	Unable to determine	Yes	7.5	1	2	0	1	82.1429													84.1	31.3			313.5	169.4	231.8	128	840.4	1707.1	2932	6446.9	0	0
Skurvydas	2006	Journal of Electromyography and Kinesiology	NA	Presented and well described	Well described and possible to reproduce	The last three + another variable(s)	Well described and possible to reproduce	Not provided	Described (texte or figures or tables)	Provided and possible to identify	No	Yes	The same conditions for all	Yes	Unable to determine	No	No	6	1	2	0	0	64.2857													175.519	74.689			1299.59	283.817	1359.34	321.162					0	0
Skurvydas	2007	Journal of Sports Science and Medicine	NA	Presented and well described	Described but impossible to reproduce	Weight-height-age only	Well described and possible to reproduce	Not provided	Described (texte or figures or tables)	Provided and possible to identify	Yes	Yes	Unable to determine	Yes	Unable to determine	No	No	6	1	1	0	0	57.1429													164.884	13.369			1314.62	659.537	592.692	254.011					0	0
Skurvydas	2008	Journal of Athletic Training	NA	Presented and well described	Well described and possible to reproduce	Weight-height-age only	Well described and possible to reproduce	1-2 confounder factors provided	Described (texte or figures or tables)	Provided and possible to identify	No	Yes	The same conditions for all	Yes	Unable to determine	No	No	6	1	2	0	0	64.2857													155.3	24.3			1313	665	600.8	261					0	0
Skurvydas	2011	Journal of Strength and Conditioning Research	NA	Presented and well described	Well described and possible to reproduce	Weight-height-age only	Well described and possible to reproduce	1-2 confounder factors provided	Described (texte or figures or tables)	Provided and possible to identify	No	Unable to determine	The same conditions for all	Yes	Yes	No	No	6	0	2	1	0	64.2857																			680.4	594
Skurvydas	2011	Journal of Strength and Conditioning Research	NA	Presented but not clearly described	Well described and possible to reproduce	Weight-height-age only	Well described and possible to reproduce	Not provided	Described (texte or figures or tables)	Provided and possible to identify	No	Unable to determine	The same conditions for all	Yes	Unable to determine	Unable to determine	Yes	5	0	2	0	1	57.1429													161.6	122.5							1593.9	536.2			0	0
Skurvydas	2009	Physiology & Biochemistry	NA	Presented but not clearly described	Well described and possible to reproduce	Weight-height-age only	Well described and possible to reproduce	Not provided	Described (texte or figures or tables)	Provided and possible to identify	No	Yes	The same conditions for all	Yes	Unable to determine	No	No	5	1	2	0	0	57.1429													119.5	48.2					680.4	594.2
Skurvydas	2006	Journal of Back and Musculoskeletal Rehabilitation	NA	Presented and well described	Well described and possible to reproduce	Weight-height-age only	Well described and possible to reproduce	Not provided	Described (texte or figures or tables)	Provided and possible to identify	No	Yes	The same conditions for all	No	Unable to determine	No	No	5.5	1	1	0	0	53.5714													180	72			1305.82	278.818	1354.91	301.091
Snieckus	2013	European Journal of Applied Physiology	NA	Presented and well described	Well described and possible to reproduce	Weight-height-age only	Well described and possible to reproduce	1-2 confounder factors provided	Described (texte or figures or tables)	Provided and possible to identify	No	Unable to determine	The same conditions for all	Yes	Unable to determine	No	No	6	0	2	0	0	57.1429													106.6	100.8					266.5	267.9
Snieckus	2013	European Journal of Applied Physiology	NA	Presented and well described	Well described and possible to reproduce	Weight-height-age only	Well described and possible to reproduce	1-2 confounder factors provided	Described (texte or figures or tables)	Provided and possible to identify	No	Unable to determine	The same conditions for all	Yes	Unable to determine	No	No	6	0	2	0	0	57.1429													252.1	194.5					413.4	198.7
Snieckus	2013	European Journal of Applied Physiology	NA	Presented and well described	Well described and possible to reproduce	Weight-height-age only	Well described and possible to reproduce	1-2 confounder factors provided	Described (texte or figures or tables)	Provided and possible to identify	No	Unable to determine	The same conditions for all	Yes	Unable to determine	No	No	6	0	2	0	0	57.1429													141.2	53.3					289.5	162.7
Takashima	2014	Eur J Sport Sci	NA	Presented and well described	Well described and possible to reproduce	Weight-height-age only	Described but impossible to reproduce	1-2 confounder factors provided	Described (texte or figures or tables)	Provided and possible to identify	No	Unable to determine	The same conditions for all	Yes	Yes	Unable to determine	No	5.5	0	2	1	0	60.7143													277.6	127.69	593.6	221.551	853.1	536.962	513.9	255.712	406	196.013	418.8	245.762
Tofas	2008	Journal of Strength and Conditioning Research	NA	Presented and well described	Described but impossible to reproduce	Weight-height-age only	Well described and possible to reproduce	1-2 confounder factors provided	Described (texte or figures or tables)	Provided and possible to identify	No	Yes	Unable to determine	Yes	Unable to determine	No	No	5.5	1	1	0	0	53.5714																									1	0
Tseng	2016	Research in Sports Medicine	NA	Presented and well described	Well described and possible to reproduce	The last three + another variable(s)	Well described and possible to reproduce	> 2 confounder factors provided	Described (texte or figures or tables)	Provided and possible to identify	Yes	Unable to determine	The same conditions for all	Yes	Unable to determine	Unable to determine	Yes	8	0	2	0	1	78.5714													116.9	0			589.7	246.6	1084.6	478.6	2771.3	1258.38	3371.28	1457.36	0	0
Tseng	2016	Research in Sports Medicine	NA	Presented and well described	Well described and possible to reproduce	The last three + another variable(s)	Well described and possible to reproduce	> 2 confounder factors provided	Described (texte or figures or tables)	Provided and possible to identify	Yes	Unable to determine	The same conditions for all	Yes	Unable to determine	Unable to determine	Yes	8	0	2	0	1	78.5714													117.3	0			353.2	59.2	381.5	102.8	1142.81	514.262	1828.71	572.116	0	0
Vaczi	2013	Journal of Strength and Conditioning Research	NA	Presented and well described	Described but impossible to reproduce	Weight-height-age only	Well described and possible to reproduce	1-2 confounder factors provided	Described (texte or figures or tables)	Provided and possible to identify	No	Yes	Unable to determine	Unable to determine	Unable to determine	No	No	5.5	1	0	0	0	46.4286													202	140			779	332
Vanderthommen	2012	Journal of Sports Science and Medicine	NA	Presented and well described	Described but impossible to reproduce	Weight-height-age only	Well described and possible to reproduce	> 2 confounder factors provided	Described (texte or figures or tables)	Provided and possible to identify	No	Unable to determine	Unable to determine	Unable to determine	Unable to determine	No	No	6	0	0	0	0	42.8571													155.47	120.921			950.096	595.969	3023.03	2668.91
Vanderthommen	2007	Isokinetics and Exercise Science	NA	Presented and well described	Well described and possible to reproduce	Not described	Described but impossible to reproduce	> 2 confounder factors provided	Described (texte or figures or tables)	Provided and possible to identify	No	Yes	The same conditions for all	Yes	Unable to determine	Unable to determine	No	5.5	1	2	0	0	60.7143													157	83			17703	12142	61722	37784	75887	41962	5665	5361
Venckunas	2012	Applied Physiology Nutrition and Metabolism	NA	Presented but not clearly described	Described but impossible to reproduce	Weight-height-age only	Well described and possible to reproduce	> 2 confounder factors provided	Described (texte or figures or tables)	Provided and possible to identify	Yes	Yes	Unable to determine	Yes	Unable to determine	No	Yes	6.5	1	1	0	1	67.8571																									0	0
Venckunas	2012	Applied Physiology Nutrition and Metabolism	NA	Presented but not clearly described	Described but impossible to reproduce	Weight-height-age only	Well described and possible to reproduce	> 2 confounder factors provided	Described (texte or figures or tables)	Provided and possible to identify	Yes	Yes	Unable to determine	Yes	Unable to determine	No	Yes	6.5	1	1	0	1	67.8571																									0	0
Verbickas	2017	MUSCLE & NERVE JOURNAL	NA	Presented and well described	Well described and possible to reproduce	Weight-height-age only	Well described and possible to reproduce	1-2 confounder factors provided	Described (texte or figures or tables)	Provided and possible to identify	No	Unable to determine	The same conditions for all	Yes	Unable to determine	No	No	6	0	2	0	0	57.1429													168.4	105.3			1704	900.8					372.2	426.3	0	0
Verbickas	2017	Journal of Physiology and Pharmacology	NA	Presented and well described	Well described and possible to reproduce	Weight-height-age only	Well described and possible to reproduce	> 2 confounder factors provided	Described (texte or figures or tables)	Provided and possible to identify	No	Unable to determine	The same conditions for all	Yes	Unable to determine	Unable to determine	No	6.5	0	2	0	0	60.7143													164.7	100			1670.6	888.2							0	0
Verbickas	2017	Journal of Physiology and Pharmacology	NA	Presented and well described	Well described and possible to reproduce	Weight-height-age only	Well described and possible to reproduce	> 2 confounder factors provided	Described (texte or figures or tables)	Provided and possible to identify	No	Unable to determine	The same conditions for all	Yes	Unable to determine	Unable to determine	No	6.5	0	2	0	0	60.7143													123.5	64.7			282.4	123.5							0	0
Vieira	2016	International Journal of Sports Medicine	NA	Presented but not clearly described	Well described and possible to reproduce	The last three + another variable(s)	Well described and possible to reproduce	> 2 confounder factors provided	Described (texte or figures or tables)	Provided and possible to identify	Yes	Unable to determine	The same conditions for all	Yes	Unable to determine	Unable to determine	Yes	7.5	0	2	0	1	75													1.88	0.07			2.46	0.05	2.37	0.12	2.41	0.21	2.48	0.22	0.54	0.9
[truncated: 154 more columns]
